# Supplementary material for: Human Milk-Derived Levels of let-7g-5p May Serve as a Diagnostic and Prognostic Marker of Low Milk Supply in Breastfeeding Women
Source: Nutrients. 2023 Jan 21;15(3):567. doi: 10.3390/nu15030567 (PMC9920885; doi:10.3390/nu15030567)
Supplement: Supplementary file 1 [file nutrients-15-00567-s001.zip]

Archive with 1 entries (1 files):
- nutrients-2169541-supplementary.xlsx
