# Supplementary material for: Human Milk-Derived Levels of let-7g-5p May Serve as a Diagnostic and Prognostic Marker of Low Milk Supply in Breastfeeding Women
Source: Nutrients. 2023 Jan 21;15(3):567. doi: 10.3390/nu15030567 (PMC9920885; doi:10.3390/nu15030567)
Supplement: Supplementary file 1 [file nutrients-15-00567-s001.zip › nutrients-2169541-supplementary.xlsx]

## Sheet: miR-151a-3p
Rank	Target Score	Gene Symbol	Gene Name
1	96	FAM120AOS	family with sequence similarity 120A opposite strand
2	95	AGO2	argonaute RISC catalytic component 2
3	95	RPS6KA5	ribosomal protein S6 kinase A5
4	94	ME1	malic enzyme 1
5	94	COL25A1	collagen type XXV alpha 1 chain
6	93	UPP2	uridine phosphorylase 2
7	91	YTHDF3	YTH N6-methyladenosine RNA binding protein 3
8	91	PITPNA	phosphatidylinositol transfer protein alpha
9	90	CASD1	CAS1 domain containing 1
10	89	CLASP2	cytoplasmic linker associated protein 2
11	88	NAMPT	nicotinamide phosphoribosyltransferase
12	88	RFX3	regulatory factor X3
13	88	CLK1	CDC like kinase 1
14	86	NAA15	N(alpha)-acetyltransferase 15, NatA auxiliary subunit
15	86	2022-03-02	mitochondrial amidoxime reducing component 2
16	85	DCTN4	dynactin subunit 4
17	85	MAP3K19	mitogen-activated protein kinase kinase kinase 19
18	84	FXR1	FMR1 autosomal homolog 1
19	83	RILPL2	Rab interacting lysosomal protein like 2
20	83	GFM2	G elongation factor mitochondrial 2
21	83	GRM3	glutamate metabotropic receptor 3
22	83	MANEA	mannosidase endo-alpha
23	83	SEC63	SEC63 homolog, protein translocation regulator
24	83	AQP4	aquaporin 4
25	83	NIPAL2	NIPA like domain containing 2
26	83	ZNF326	zinc finger protein 326
27	82	STXBP1	syntaxin binding protein 1
28	82	ZKSCAN4	zinc finger with KRAB and SCAN domains 4
29	82	NPAS3	neuronal PAS domain protein 3
30	81	FAM76B	family with sequence similarity 76 member B
31	81	MAGEA2B	MAGE family member A2B
32	81	MAGEA2	MAGE family member A2
33	81	MAGEA1	MAGE family member A1
34	81	LRCH1	leucine rich repeats and calponin homology domain containing 1
35	80	PRKACB	protein kinase cAMP-activated catalytic subunit beta
36	80	TIAM1	T cell lymphoma invasion and metastasis 1
37	79	GLS	glutaminase
38	79	ADAM7	ADAM metallopeptidase domain 7
39	78	MBNL2	muscleblind like splicing regulator 2
40	78	FSBP	fibrinogen silencer binding protein
41	78	SIX1	SIX homeobox 1
42	78	TPR	translocated promoter region, nuclear basket protein
43	78	ATP2A2	ATPase sarcoplasmic/endoplasmic reticulum Ca2+ transporting 2
44	78	TPM1	tropomyosin 1
45	77	TAF5L	TATA-box binding protein associated factor 5 like
46	77	CP	ceruloplasmin
47	77	GREM1	gremlin 1, DAN family BMP antagonist
48	77	MORF4L2	mortality factor 4 like 2
49	77	GAB1	GRB2 associated binding protein 1
50	76	NEUROD4	neuronal differentiation 4
51	76	MEIOC	meiosis specific with coiled-coil domain
52	76	SHC4	SHC adaptor protein 4
53	76	ZFAND5	zinc finger AN1-type containing 5
54	75	UGT8	UDP glycosyltransferase 8
55	75	NAPG	NSF attachment protein gamma
56	75	GABPA	GA binding protein transcription factor subunit alpha
57	75	ARMC8	armadillo repeat containing 8
58	74	KPNA4	karyopherin subunit alpha 4
59	74	USP15	ubiquitin specific peptidase 15
60	74	CDK16	cyclin dependent kinase 16
61	73	TRA2B	transformer 2 beta homolog
62	73	GAREM1	GRB2 associated regulator of MAPK1 subtype 1
63	73	SIAH3	siah E3 ubiquitin protein ligase family member 3
64	73	ERLIN1	ER lipid raft associated 1
65	73	OXR1	oxidation resistance 1
66	73	RAD54B	RAD54 homolog B
67	72	USF3	upstream transcription factor family member 3
68	72	WAPL	WAPL cohesin release factor
69	72	AKT3	AKT serine/threonine kinase 3
70	72	NIPBL	NIPBL, cohesin loading factor
71	71	MS4A12	membrane spanning 4-domains A12
72	71	BNC2	basonuclin 2
73	70	ACTR2	ARP2 actin related protein 2 homolog
74	70	PFN2	profilin 2
75	70	STXBP4	syntaxin binding protein 4
76	70	LPIN2	lipin 2
77	70	FAM237A	family with sequence similarity 237 member A
78	69	HIPK3	homeodomain interacting protein kinase 3
79	69	DLG5	discs large MAGUK scaffold protein 5
80	69	GABRA6	gamma-aminobutyric acid type A receptor alpha6 subunit
81	69	TOPORS	TOP1 binding arginine/serine rich protein
82	68	CNTN2	contactin 2
83	68	PHACTR4	phosphatase and actin regulator 4
84	68	DCLRE1C	DNA cross-link repair 1C
85	68	MAGEA4	MAGE family member A4
86	68	FAM104A	family with sequence similarity 104 member A
87	68	ZNF317	zinc finger protein 317
88	67	ADAM10	ADAM metallopeptidase domain 10
89	67	HIF1A	hypoxia inducible factor 1 subunit alpha
90	67	CRK	CRK proto-oncogene, adaptor protein
91	67	RAB22A	RAB22A, member RAS oncogene family
92	67	STRN3	striatin 3
93	67	CHL1	cell adhesion molecule L1 like
94	67	SAP30L	SAP30 like
95	67	PTPN12	protein tyrosine phosphatase, non-receptor type 12
96	66	THBS1	thrombospondin 1
97	66	ENTPD7	ectonucleoside triphosphate diphosphohydrolase 7
98	66	NAPEPLD	N-acyl phosphatidylethanolamine phospholipase D
99	65	BLOC1S5	biogenesis of lysosomal organelles complex 1 subunit 5
100	65	ZNF345	zinc finger protein 345
101	65	GAS7	growth arrest specific 7
102	65	AGO3	argonaute RISC catalytic component 3
103	65	UBN2	ubinuclein 2
104	64	SPAG9	sperm associated antigen 9
105	64	TSC1	TSC complex subunit 1
106	64	MAP1B	microtubule associated protein 1B
107	64	FAM170A	family with sequence similarity 170 member A
108	63	TRDN	triadin
109	63	CLTB	clathrin light chain B
110	63	A2ML1	alpha-2-macroglobulin like 1
111	63	PCBP2	poly(rC) binding protein 2
112	63	PSME3	proteasome activator subunit 3
113	63	KCNH8	potassium voltage-gated channel subfamily H member 8
114	63	LUC7L	LUC7 like
115	63	EIF2AK3	eukaryotic translation initiation factor 2 alpha kinase 3
116	62	TBC1D15	TBC1 domain family member 15
117	62	BTLA	B and T lymphocyte associated
118	62	COL6A6	collagen type VI alpha 6 chain
119	62	RBM27	RNA binding motif protein 27
120	62	IL26	interleukin 26
121	62	PEX5L	peroxisomal biogenesis factor 5 like
122	62	ZNF207	zinc finger protein 207
123	62	MAPK10	mitogen-activated protein kinase 10
124	61	ZMAT1	zinc finger matrin-type 1
125	61	OAS2	2'-5'-oligoadenylate synthetase 2
126	61	PXK	PX domain containing serine/threonine kinase like
127	61	HTR1F	5-hydroxytryptamine receptor 1F
128	61	MEGF9	multiple EGF like domains 9
129	60	HPDL	4-hydroxyphenylpyruvate dioxygenase like
130	60	PPP1R16B	protein phosphatase 1 regulatory subunit 16B
131	60	ELK4	ELK4, ETS transcription factor
132	60	PANK2	pantothenate kinase 2
133	60	URM1	ubiquitin related modifier 1
134	59	SH3GLB1	SH3 domain containing GRB2 like, endophilin B1
135	59	WASL	Wiskott-Aldrich syndrome like
136	59	LIG4	DNA ligase 4
137	59	VPS13C	vacuolar protein sorting 13 homolog C
138	59	SERPINA1	serpin family A member 1
139	59	C15orf41	chromosome 15 open reading frame 41
140	59	TMED2	transmembrane p24 trafficking protein 2
141	59	ADNP	activity dependent neuroprotector homeobox
142	59	MTPN	myotrophin
143	59	RC3H1	ring finger and CCCH-type domains 1
144	59	FBXL3	F-box and leucine rich repeat protein 3
145	58	PLCL2	phospholipase C like 2
146	58	BCR	BCR, RhoGEF and GTPase activating protein
147	58	ABCB10	ATP binding cassette subfamily B member 10
148	58	UCHL1	ubiquitin C-terminal hydrolase L1
149	58	IPCEF1	interaction protein for cytohesin exchange factors 1
150	58	DTX3L	deltex E3 ubiquitin ligase 3L
151	58	SUSD5	sushi domain containing 5
152	58	PPHLN1	periphilin 1
153	57	RSPO4	R-spondin 4
154	57	SEC22C	SEC22 homolog C, vesicle trafficking protein
155	57	SMARCAD1	SWI/SNF-related, matrix-associated actin-dependent regulator of chromatin, subfamily a, containing DEAD/H box 1
156	57	LRRC37A3	leucine rich repeat containing 37 member A3
157	57	LRRC75A	leucine rich repeat containing 75A
158	57	UBR7	ubiquitin protein ligase E3 component n-recognin 7 (putative)
159	57	AKAP13	A-kinase anchoring protein 13
160	57	SGCZ	sarcoglycan zeta
161	57	TNIK	TRAF2 and NCK interacting kinase
162	56	CBLL1	Cbl proto-oncogene like 1
163	56	RAB3GAP1	RAB3 GTPase activating protein catalytic subunit 1
164	56	CEP95	centrosomal protein 95
165	56	ZFPM2	zinc finger protein, FOG family member 2
166	55	MLLT10	MLLT10, histone lysine methyltransferase DOT1L cofactor
167	55	SPIRE1	spire type actin nucleation factor 1
168	55	CYP7B1	cytochrome P450 family 7 subfamily B member 1
169	55	SERPINB5	serpin family B member 5
170	55	CNOT1	CCR4-NOT transcription complex subunit 1
171	55	FKTN	fukutin
172	55	GFAP	glial fibrillary acidic protein
173	55	GMCL1	germ cell-less, spermatogenesis associated 1
174	55	EXOC8	exocyst complex component 8
175	55	C6orf106	chromosome 6 open reading frame 106
176	55	SNX18	sorting nexin 18
177	55	FEM1C	fem-1 homolog C
178	55	LRRC4	leucine rich repeat containing 4
179	55	PPP2CB	protein phosphatase 2 catalytic subunit beta
180	54	AGGF1	angiogenic factor with G-patch and FHA domains 1
181	54	TBC1D14	TBC1 domain family member 14
182	54	ERN1	endoplasmic reticulum to nucleus signaling 1
183	54	WFDC11	WAP four-disulfide core domain 11
184	54	OPCML	opioid binding protein/cell adhesion molecule like
185	54	TP63	tumor protein p63
186	54	PAPOLG	poly(A) polymerase gamma
187	54	HLA-DQB1	major histocompatibility complex, class II, DQ beta 1
188	54	ANKRD44	ankyrin repeat domain 44
189	54	TNPO1	transportin 1
190	54	RPE	ribulose-5-phosphate-3-epimerase
191	54	IFI44L	interferon induced protein 44 like
192	54	MLANA	melan-A
193	53	KDM4D	lysine demethylase 4D
194	53	SOCS5	suppressor of cytokine signaling 5
195	53	CUX1	cut like homeobox 1
196	53	FAM122C	family with sequence similarity 122C
197	53	MFAP3	microfibril associated protein 3
198	52	NCAPH	non-SMC condensin I complex subunit H
199	52	ATP6V0A2	ATPase H+ transporting V0 subunit a2
200	52	CYTIP	cytohesin 1 interacting protein
201	52	GLYAT	glycine-N-acyltransferase
202	52	CLDN1	claudin 1
203	52	SHROOM4	shroom family member 4
204	52	DISC1	DISC1 scaffold protein
205	52	TRIM71	tripartite motif containing 71
206	52	EXOC4	exocyst complex component 4
207	51	MEAF6	MYST/Esa1 associated factor 6
208	51	LYN	LYN proto-oncogene, Src family tyrosine kinase
209	51	LEPR	leptin receptor
210	51	ASXL2	ASXL transcriptional regulator 2
211	51	NEPRO	nucleolus and neural progenitor protein
212	51	KRT38	keratin 38
213	51	SMURF2	SMAD specific E3 ubiquitin protein ligase 2
214	50	CYLD	CYLD lysine 63 deubiquitinase
215	50	SERINC4	serine incorporator 4
216	50	YIPF6	Yip1 domain family member 6
217	50	STRN	striatin
218	50	SLC36A3	solute carrier family 36 member 3
219	50	RGS6	regulator of G protein signaling 6
220	50	TADA1	transcriptional adaptor 1

## Sheet: let-7a-5p
Rank	Target Score	Gene Symbol	Gene Name
1	100	STARD13	StAR related lipid transfer domain containing 13
2	100	HMGA2	high mobility group AT-hook 2
3	100	IGDCC3	immunoglobulin superfamily DCC subclass member 3
4	100	IGF2BP1	insulin like growth factor 2 mRNA binding protein 1
5	100	FIGNL2	fidgetin like 2
6	100	PRTG	protogenin
7	100	NR6A1	nuclear receptor subfamily 6 group A member 1
8	100	LIN28B	lin-28 homolog B
9	100	ARID3B	AT-rich interaction domain 3B
10	100	C14orf28	chromosome 14 open reading frame 28
11	100	TRIM71	tripartite motif containing 71
12	99	FIGN	fidgetin, microtubule severing factor
13	99	SMARCAD1	SWI/SNF-related, matrix-associated actin-dependent regulator of chromatin, subfamily a, containing DEAD/H box 1
14	99	PTAFR	platelet activating factor receptor
15	99	NPHP3	nephrocystin 3
16	99	GATM	glycine amidinotransferase
17	99	FRMD4B	FERM domain containing 4B
18	98	HIC2	HIC ZBTB transcriptional repressor 2
19	98	NAP1L1	nucleosome assembly protein 1 like 1
20	98	PGRMC1	progesterone receptor membrane component 1
21	98	CBX5	chromobox 5
22	98	CCND2	cyclin D2
23	97	NME6	NME/NM23 nucleoside diphosphate kinase 6
24	97	SLF2	SMC5-SMC6 complex localization factor 2
25	97	SALL4	spalt like transcription factor 4
26	97	ADAMTS15	ADAM metallopeptidase with thrombospondin type 1 motif 15
27	97	MIB1	mindbomb E3 ubiquitin protein ligase 1
28	97	PAPPA	pappalysin 1
29	97	CDC34	cell division cycle 34
30	97	SLC10A7	solute carrier family 10 member 7
31	97	SFMBT1	Scm like with four mbt domains 1
32	97	LRIG3	leucine rich repeats and immunoglobulin like domains 3
33	97	ZNF512B	zinc finger protein 512B
34	96	NRAS	NRAS proto-oncogene, GTPase
35	96	ZNF710	zinc finger protein 710
36	96	UTRN	utrophin
37	96	GNG5	G protein subunit gamma 5
38	96	PPP1R15B	protein phosphatase 1 regulatory subunit 15B
39	96	SKIL	SKI like proto-oncogene
40	96	USP44	ubiquitin specific peptidase 44
41	96	YOD1	YOD1 deubiquitinase
42	96	BACH1	BTB domain and CNC homolog 1
43	96	GXYLT1	glucoside xylosyltransferase 1
44	96	LPGAT1	lysophosphatidylglycerol acyltransferase 1
45	96	IGF1R	insulin like growth factor 1 receptor
46	96	ZSWIM5	zinc finger SWIM-type containing 5
47	96	DLC1	DLC1 Rho GTPase activating protein
48	96	CCNJ	cyclin J
49	96	PIK3IP1	phosphoinositide-3-kinase interacting protein 1
50	96	ZBTB5	zinc finger and BTB domain containing 5
51	96	STX3	syntaxin 3
52	96	FZD3	frizzled class receptor 3
53	95	C8orf58	chromosome 8 open reading frame 58
54	95	ZNF644	zinc finger protein 644
55	95	SMIM3	small integral membrane protein 3
56	95	CLDN12	claudin 12
57	95	PXT1	peroxisomal testis enriched protein 1
58	95	NIPAL4	NIPA like domain containing 4
59	95	COIL	coilin
60	95	AGO4	argonaute RISC catalytic component 4
61	95	GNPTAB	N-acetylglucosamine-1-phosphate transferase subunits alpha and beta
62	95	ADAMTS8	ADAM metallopeptidase with thrombospondin type 1 motif 8
63	95	ADRB2	adrenoceptor beta 2
64	95	THRSP	thyroid hormone responsive
65	95	TET3	tet methylcytosine dioxygenase 3
66	95	CLCN5	chloride voltage-gated channel 5
67	95	SMC1A	structural maintenance of chromosomes 1A
68	95	COL3A1	collagen type III alpha 1 chain
69	95	BIN3	bridging integrator 3
70	94	SLC35D2	solute carrier family 35 member D2
71	94	ATP8B4	ATPase phospholipid transporting 8B4 (putative)
72	94	CPA4	carboxypeptidase A4
73	94	TGFBR3	transforming growth factor beta receptor 3
74	94	ONECUT2	one cut homeobox 2
75	94	IGF2BP3	insulin like growth factor 2 mRNA binding protein 3
76	94	STK40	serine/threonine kinase 40
77	94	MAP4K3	mitogen-activated protein kinase kinase kinase kinase 3
78	94	E2F5	E2F transcription factor 5
79	94	DLST	dihydrolipoamide S-succinyltransferase
80	94	ADRB3	adrenoceptor beta 3
81	94	C5orf51	chromosome 5 open reading frame 51
82	94	SLC16A9	solute carrier family 16 member 9
83	94	HAND1	heart and neural crest derivatives expressed 1
84	93	AHCTF1	AT-hook containing transcription factor 1
85	93	DTX4	deltex E3 ubiquitin ligase 4
86	93	DNA2	DNA replication helicase/nuclease 2
87	93	PTPRD	protein tyrosine phosphatase, receptor type D
88	93	PLEKHA8	pleckstrin homology domain containing A8
89	93	DMD	dystrophin
90	93	SENP2	SUMO specific peptidase 2
91	93	PEX11B	peroxisomal biogenesis factor 11 beta
92	93	MARS2	methionyl-tRNA synthetase 2, mitochondrial
93	93	TMPRSS2	transmembrane serine protease 2
94	93	FRAS1	Fraser extracellular matrix complex subunit 1
95	93	GAS7	growth arrest specific 7
96	93	ARHGEF38	Rho guanine nucleotide exchange factor 38
97	93	EDN1	endothelin 1
98	93	FAM189A1	family with sequence similarity 189 member A1
99	93	ZNF280B	zinc finger protein 280B
100	93	DTX2	deltex E3 ubiquitin ligase 2
101	92	ZNF322	zinc finger protein 322
102	92	GDF6	growth differentiation factor 6
103	92	WNT9B	Wnt family member 9B
104	92	PCGF3	polycomb group ring finger 3
105	92	USP38	ubiquitin specific peptidase 38
106	92	ZBP1	Z-DNA binding protein 1
107	92	CPEB1	cytoplasmic polyadenylation element binding protein 1
108	92	MDM4	MDM4, p53 regulator
109	92	PBX2	PBX homeobox 2
110	92	TTLL4	tubulin tyrosine ligase like 4
111	92	TSEN34	tRNA splicing endonuclease subunit 34
112	92	RASGRP1	RAS guanyl releasing protein 1
113	92	RUFY3	RUN and FYVE domain containing 3
114	92	TMEM65	transmembrane protein 65
115	92	TGFBR1	transforming growth factor beta receptor 1
116	92	PXDN	peroxidasin
117	92	TRIM67	tripartite motif containing 67
118	92	COL4A2	collagen type IV alpha 2 chain
119	92	LAMP2	lysosomal associated membrane protein 2
120	92	CPEB2	cytoplasmic polyadenylation element binding protein 2
121	92	COL1A2	collagen type I alpha 2 chain
122	92	ITGB3	integrin subunit beta 3
123	92	BZW1	basic leucine zipper and W2 domains 1
124	92	CLP1	cleavage and polyadenylation factor I subunit 1
125	92	CEMIP2	cell migration inducing hyaluronidase 2
126	92	HAS2	hyaluronan synthase 2
127	92	NHLRC3	NHL repeat containing 3
128	91	RGS16	regulator of G protein signaling 16
129	91	FAM135A	family with sequence similarity 135 member A
130	91	IGDCC4	immunoglobulin superfamily DCC subclass member 4
131	91	DDI2	DNA damage inducible 1 homolog 2
132	91	B3GNT7	UDP-GlcNAc:betaGal beta-1,3-N-acetylglucosaminyltransferase 7
133	91	ACVR1C	activin A receptor type 1C
134	91	ERCC6	ERCC excision repair 6, chromatin remodeling factor
135	91	PBX1	PBX homeobox 1
136	91	XRN1	5'-3' exoribonuclease 1
137	91	CEP135	centrosomal protein 135
138	91	FNIP1	folliculin interacting protein 1
139	91	ZFYVE26	zinc finger FYVE-type containing 26
140	91	TMPPE	transmembrane protein with metallophosphoesterase domain
141	91	E2F6	E2F transcription factor 6
142	91	MAPK6	mitogen-activated protein kinase 6
143	91	HECTD2	HECT domain E3 ubiquitin protein ligase 2
144	91	PBX3	PBX homeobox 3
145	91	SLC5A9	solute carrier family 5 member 9
146	91	AMT	aminomethyltransferase
147	91	SOCS4	suppressor of cytokine signaling 4
148	91	RBFOX2	RNA binding fox-1 homolog 2
149	91	ASAP1	ArfGAP with SH3 domain, ankyrin repeat and PH domain 1
150	91	PLXNC1	plexin C1
151	90	GALNT2	polypeptide N-acetylgalactosaminyltransferase 2
152	90	DDX19B	DEAD-box helicase 19B
153	90	BEGAIN	brain enriched guanylate kinase associated
154	90	HSPA14	heat shock protein family A (Hsp70) member 14
155	90	CNOT6L	CCR4-NOT transcription complex subunit 6 like
156	90	THOC2	THO complex 2
157	90	FAM122A	family with sequence similarity 122A
158	90	GALC	galactosylceramidase
159	90	DPP6	dipeptidyl peptidase like 6
160	90	KLHDC8B	kelch domain containing 8B
161	90	CARNMT1	carnosine N-methyltransferase 1
162	90	PLXND1	plexin D1
163	90	IL13	interleukin 13
164	90	KCTD17	potassium channel tetramerization domain containing 17
165	90	HIP1	huntingtin interacting protein 1
166	90	PALD1	phosphatase domain containing paladin 1
167	90	LIMD2	LIM domain containing 2
168	90	CD59	CD59 molecule (CD59 blood group)
169	90	SRGAP1	SLIT-ROBO Rho GTPase activating protein 1
170	90	KCTD21	potassium channel tetramerization domain containing 21
171	89	GJC1	gap junction protein gamma 1
172	89	MRS2	magnesium transporter MRS2
173	89	MYCN	MYCN proto-oncogene, bHLH transcription factor
174	89	OSBPL3	oxysterol binding protein like 3
175	89	STIMATE	STIM activating enhancer
176	89	FZD4	frizzled class receptor 4
177	89	FNDC3A	fibronectin type III domain containing 3A
178	89	ERO1A	endoplasmic reticulum oxidoreductase 1 alpha
179	89	PLEKHG6	pleckstrin homology and RhoGEF domain containing G6
180	89	GAN	gigaxonin
181	89	LBR	lamin B receptor
182	89	HDLBP	high density lipoprotein binding protein
183	89	TSPEAR	thrombospondin type laminin G domain and EAR repeats
184	89	FGF11	fibroblast growth factor 11
185	89	RDX	radixin
186	89	CASP3	caspase 3
187	89	SLC38A9	solute carrier family 38 member 9
188	89	RNF20	ring finger protein 20
189	89	ACTA1	actin, alpha 1, skeletal muscle
190	89	TMEM167A	transmembrane protein 167A
191	89	ABT1	activator of basal transcription 1
192	89	PPP1R16B	protein phosphatase 1 regulatory subunit 16B
193	89	PLPP5	phospholipid phosphatase 5
194	89	OPA3	OPA3, outer mitochondrial membrane lipid metabolism regulator
195	89	SLC20A1	solute carrier family 20 member 1
196	89	DNAJC1	DnaJ heat shock protein family (Hsp40) member C1
197	89	ZNF784	zinc finger protein 784
198	89	ZNF275	zinc finger protein 275
199	89	GPR26	G protein-coupled receptor 26
200	89	USP24	ubiquitin specific peptidase 24
201	89	FBXL12	F-box and leucine rich repeat protein 12
202	89	LIN28A	lin-28 homolog A
203	89	MED8	mediator complex subunit 8
204	89	PLA2G3	phospholipase A2 group III
205	88	AEN	apoptosis enhancing nuclease
206	88	LIPH	lipase H
207	88	SLC31A2	solute carrier family 31 member 2
208	88	KCNC2	potassium voltage-gated channel subfamily C member 2
209	88	AGAP1	ArfGAP with GTPase domain, ankyrin repeat and PH domain 1
210	88	ELP1	elongator complex protein 1
211	88	ZNF583	zinc finger protein 583
212	88	SPRYD4	SPRY domain containing 4
213	88	INSR	insulin receptor
214	88	ARHGAP28	Rho GTPase activating protein 28
215	88	SCN4B	sodium voltage-gated channel beta subunit 4
216	88	GPCPD1	glycerophosphocholine phosphodiesterase 1
217	88	RGS6	regulator of G protein signaling 6
218	88	HDX	highly divergent homeobox
219	88	HIF1AN	hypoxia inducible factor 1 subunit alpha inhibitor
220	88	COL4A1	collagen type IV alpha 1 chain
221	88	EFHD2	EF-hand domain family member D2
222	88	COL27A1	collagen type XXVII alpha 1 chain
223	88	NYNRIN	NYN domain and retroviral integrase containing
224	88	XKR8	XK related 8
225	88	CD164	CD164 molecule
226	88	AP1S1	adaptor related protein complex 1 subunit sigma 1
227	88	HOXA1	homeobox A1
228	87	MAP3K9	mitogen-activated protein kinase kinase kinase 9
229	87	IQCB1	IQ motif containing B1
230	87	SALL3	spalt like transcription factor 3
231	87	BEND4	BEN domain containing 4
232	87	PCDH19	protocadherin 19
233	87	SIGLEC5	sialic acid binding Ig like lectin 5
234	87	COL4A6	collagen type IV alpha 6 chain
235	87	GFM2	G elongation factor mitochondrial 2
236	87	KCNJ11	potassium voltage-gated channel subfamily J member 11
237	87	TMOD2	tropomodulin 2
238	87	GCNT4	glucosaminyl (N-acetyl) transferase 4
239	87	PRSS22	serine protease 22
240	87	NKAPD1	NKAP domain containing 1
241	87	COL4A3BP	collagen type IV alpha 3 binding protein
242	87	SIGLEC14	sialic acid binding Ig like lectin 14
243	87	C15orf39	chromosome 15 open reading frame 39
244	87	APBB3	amyloid beta precursor protein binding family B member 3
245	87	OSMR	oncostatin M receptor
246	87	FAXC	failed axon connections homolog
247	87	DDX19A	DEAD-box helicase 19A
248	87	ENTPD7	ectonucleoside triphosphate diphosphohydrolase 7
249	86	POLR3D	RNA polymerase III subunit D
250	86	SUB1	SUB1 homolog, transcriptional regulator
251	86	SLC5A6	solute carrier family 5 member 6
252	86	IMPG2	interphotoreceptor matrix proteoglycan 2
253	86	ATL2	atlastin GTPase 2
254	86	ELF4	E74 like ETS transcription factor 4
255	86	SLC25A27	solute carrier family 25 member 27
256	86	PDE12	phosphodiesterase 12
257	86	RAB11FIP4	RAB11 family interacting protein 4
258	86	CDKN1A	cyclin dependent kinase inhibitor 1A
259	86	NGF	nerve growth factor
260	86	IGF2BP2	insulin like growth factor 2 mRNA binding protein 2
261	86	TNFSF9	TNF superfamily member 9
262	86	LINGO1	leucine rich repeat and Ig domain containing 1
263	86	SLC2A12	solute carrier family 2 member 12
264	86	CLDN16	claudin 16
265	86	ZBTB8B	zinc finger and BTB domain containing 8B
266	86	LEPROTL1	leptin receptor overlapping transcript like 1
267	86	DVL3	dishevelled segment polarity protein 3
268	86	NEK3	NIMA related kinase 3
269	86	CCL7	C-C motif chemokine ligand 7
270	86	PDPR	pyruvate dehydrogenase phosphatase regulatory subunit
271	86	STRBP	spermatid perinuclear RNA binding protein
272	86	ANKRA2	ankyrin repeat family A member 2
273	86	KDM3A	lysine demethylase 3A
274	86	DHX57	DExH-box helicase 57
275	86	TAF9B	TATA-box binding protein associated factor 9b
276	86	EDEM3	ER degradation enhancing alpha-mannosidase like protein 3
277	86	PEG10	paternally expressed 10
278	86	POLL	DNA polymerase lambda
279	86	CERCAM	cerebral endothelial cell adhesion molecule
280	86	CEP120	centrosomal protein 120
281	86	ZNF516	zinc finger protein 516
282	86	FAM104A	family with sequence similarity 104 member A
283	85	SENP5	SUMO specific peptidase 5
284	85	CADM2	cell adhesion molecule 2
285	85	SDK1	sidekick cell adhesion molecule 1
286	85	IRS2	insulin receptor substrate 2
287	85	SEMA4C	semaphorin 4C
288	85	EEF2K	eukaryotic elongation factor 2 kinase
289	85	MTDH	metadherin
290	85	B4GAT1	beta-1,4-glucuronyltransferase 1
291	85	MAPK8	mitogen-activated protein kinase 8
292	85	ATP2A2	ATPase sarcoplasmic/endoplasmic reticulum Ca2+ transporting 2
293	85	DCAF15	DDB1 and CUL4 associated factor 15
294	85	LRIG2	leucine rich repeats and immunoglobulin like domains 2
295	85	DNAJA2	DnaJ heat shock protein family (Hsp40) member A2
296	85	FASLG	Fas ligand
297	85	RAB8B	RAB8B, member RAS oncogene family
298	85	ACSL6	acyl-CoA synthetase long chain family member 6
299	84	GALNT1	polypeptide N-acetylgalactosaminyltransferase 1
300	84	UHRF2	ubiquitin like with PHD and ring finger domains 2
301	84	TRANK1	tetratricopeptide repeat and ankyrin repeat containing 1
302	84	VIRMA	vir like m6A methyltransferase associated
303	84	MEF2C	myocyte enhancer factor 2C
304	84	ARID3A	AT-rich interaction domain 3A
305	84	GTF2I	general transcription factor IIi
306	84	RALB	RAS like proto-oncogene B
307	84	GABBR2	gamma-aminobutyric acid type B receptor subunit 2
308	84	TECPR2	tectonin beta-propeller repeat containing 2
309	84	RANBP2	RAN binding protein 2
310	84	STARD9	StAR related lipid transfer domain containing 9
311	84	ARL5A	ADP ribosylation factor like GTPase 5A
312	84	GPATCH2	G-patch domain containing 2
313	84	PLPP6	phospholipid phosphatase 6
314	84	PLEKHO1	pleckstrin homology domain containing O1
315	84	ERCC4	ERCC excision repair 4, endonuclease catalytic subunit
316	84	MASP1	mannan binding lectin serine peptidase 1
317	84	CHD4	chromodomain helicase DNA binding protein 4
318	84	PARPBP	PARP1 binding protein
319	84	FGD6	FYVE, RhoGEF and PH domain containing 6
320	83	DUSP1	dual specificity phosphatase 1
321	83	KLF8	Kruppel like factor 8
322	83	ACVR2A	activin A receptor type 2A
323	83	ARMT1	acidic residue methyltransferase 1
324	83	EPHA4	EPH receptor A4
325	83	ABL2	ABL proto-oncogene 2, non-receptor tyrosine kinase
326	83	TBKBP1	TBK1 binding protein 1
327	83	IKZF2	IKAROS family zinc finger 2
328	83	RICTOR	RPTOR independent companion of MTOR complex 2
329	83	CRTAM	cytotoxic and regulatory T cell molecule
330	83	POGZ	pogo transposable element derived with ZNF domain
331	83	E2F2	E2F transcription factor 2
332	83	EEA1	early endosome antigen 1
333	83	MBD2	methyl-CpG binding domain protein 2
334	83	SNX16	sorting nexin 16
335	83	GOLT1B	golgi transport 1B
336	83	ACER2	alkaline ceramidase 2
337	83	ABCB9	ATP binding cassette subfamily B member 9
338	83	WDR37	WD repeat domain 37
339	83	UGCG	UDP-glucose ceramide glucosyltransferase
340	83	C19orf47	chromosome 19 open reading frame 47
341	83	AMOT	angiomotin
342	83	FAM214B	family with sequence similarity 214 member B
343	83	SESTD1	SEC14 and spectrin domain containing 1
344	83	KIAA0930	KIAA0930
345	83	ABCC5	ATP binding cassette subfamily C member 5
346	83	C18orf21	chromosome 18 open reading frame 21
347	83	RNF165	ring finger protein 165
348	83	PLAGL2	PLAG1 like zinc finger 2
349	82	SCN11A	sodium voltage-gated channel alpha subunit 11
350	82	VAV3	vav guanine nucleotide exchange factor 3
351	82	C20orf194	chromosome 20 open reading frame 194
352	82	SCD	stearoyl-CoA desaturase
353	82	HOXD1	homeobox D1
354	82	XK	X-linked Kx blood group
355	82	NME4	NME/NM23 nucleoside diphosphate kinase 4
356	82	FNIP2	folliculin interacting protein 2
357	82	MEIS2	Meis homeobox 2
358	82	TMEM121B	transmembrane protein 121B
359	82	XYLT1	xylosyltransferase 1
360	82	KLF9	Kruppel like factor 9
361	82	DIP2A	disco interacting protein 2 homolog A
362	82	STARD3NL	STARD3 N-terminal like
363	82	MMS22L	MMS22 like, DNA repair protein
364	82	RFX6	regulatory factor X6
365	82	CDC25A	cell division cycle 25A
366	82	DDTL	D-dopachrome tautomerase like
367	82	DUSP22	dual specificity phosphatase 22
368	82	CPEB3	cytoplasmic polyadenylation element binding protein 3
369	81	ZCCHC9	zinc finger CCHC-type containing 9
370	81	NPEPL1	aminopeptidase like 1
371	81	KLHL31	kelch like family member 31
372	81	SRD5A3	steroid 5 alpha-reductase 3
373	81	MFSD4A	major facilitator superfamily domain containing 4A
374	81	CNTRL	centriolin
375	81	FNDC3B	fibronectin type III domain containing 3B
376	81	DCUN1D2	defective in cullin neddylation 1 domain containing 2
377	81	TMEM234	transmembrane protein 234
378	81	ARG2	arginase 2
379	81	YPEL2	yippee like 2
380	81	PRPF38B	pre-mRNA processing factor 38B
381	81	TMC7	transmembrane channel like 7
382	81	SNX30	sorting nexin family member 30
383	81	GYG2	glycogenin 2
384	81	MAP3K1	mitogen-activated protein kinase kinase kinase 1
385	81	P4HA2	prolyl 4-hydroxylase subunit alpha 2
386	81	ESR2	estrogen receptor 2
387	81	AKAP6	A-kinase anchoring protein 6
388	81	BSN	bassoon presynaptic cytomatrix protein
389	81	SLC22A23	solute carrier family 22 member 23
390	81	PIGA	phosphatidylinositol glycan anchor biosynthesis class A
391	81	ZNF689	zinc finger protein 689
392	80	CCDC71L	coiled-coil domain containing 71 like
393	80	ABHD17C	abhydrolase domain containing 17C
394	80	HTR1E	5-hydroxytryptamine receptor 1E
395	80	EIF4G2	eukaryotic translation initiation factor 4 gamma 2
396	80	PRKAR2A	protein kinase cAMP-dependent type II regulatory subunit alpha
397	80	POGLUT1	protein O-glucosyltransferase 1
398	80	HOOK1	hook microtubule tethering protein 1
399	80	TXLNA	taxilin alpha
400	80	KIAA1958	KIAA1958
401	80	SERF2	small EDRK-rich factor 2
402	80	ZBTB39	zinc finger and BTB domain containing 39
403	80	SEMA4G	semaphorin 4G
404	80	RSPO2	R-spondin 2
405	80	SLC30A4	solute carrier family 30 member 4
406	80	LIPT2	lipoyl(octanoyl) transferase 2
407	80	COL5A2	collagen type V alpha 2 chain
408	80	PRLR	prolactin receptor
409	80	TRIM41	tripartite motif containing 41
410	80	DPH3	diphthamide biosynthesis 3
411	80	MED28	mediator complex subunit 28
412	80	PRRX1	paired related homeobox 1
413	80	PARP8	poly(ADP-ribose) polymerase family member 8
414	79	MSR1	macrophage scavenger receptor 1
415	79	RAB3GAP2	RAB3 GTPase activating non-catalytic protein subunit 2
416	79	GRAMD2B	GRAM domain containing 2B
417	79	PGM2L1	phosphoglucomutase 2 like 1
418	79	PCDH20	protocadherin 20
419	79	PITPNM3	PITPNM family member 3
420	79	C6orf203	chromosome 6 open reading frame 203
421	79	PQLC2	PQ loop repeat containing 2
422	79	SMUG1	single-strand-selective monofunctional uracil-DNA glycosylase 1
423	79	KATNAL1	katanin catalytic subunit A1 like 1
424	79	CCR7	C-C motif chemokine receptor 7
425	79	LRFN4	leucine rich repeat and fibronectin type III domain containing 4
426	79	CRCT1	cysteine rich C-terminal 1
427	79	INTS6L	integrator complex subunit 6 like
428	79	IGF1	insulin like growth factor 1
429	79	EOGT	EGF domain specific O-linked N-acetylglucosamine transferase
430	79	GRPEL2	GrpE like 2, mitochondrial
431	79	SMAP1	small ArfGAP 1
432	79	CCNT2	cyclin T2
433	79	CACNB4	calcium voltage-gated channel auxiliary subunit beta 4
434	79	CLASP2	cytoplasmic linker associated protein 2
435	79	BCAT1	branched chain amino acid transaminase 1
436	79	RBMS2	RNA binding motif single stranded interacting protein 2
437	79	IFI44L	interferon induced protein 44 like
438	79	RNF44	ring finger protein 44
439	79	SLC25A24	solute carrier family 25 member 24
440	78	PDP2	pyruvate dehyrogenase phosphatase catalytic subunit 2
441	78	CD200R1	CD200 receptor 1
442	78	STXBP5	syntaxin binding protein 5
443	78	TTL	tubulin tyrosine ligase
444	78	GDPD1	glycerophosphodiester phosphodiesterase domain containing 1
445	78	TSC22D2	TSC22 domain family member 2
446	78	ARRDC4	arrestin domain containing 4
447	78	RCN1	reticulocalbin 1
448	78	AMER3	APC membrane recruitment protein 3
449	78	AFF2	AF4/FMR2 family member 2
450	78	DPP3	dipeptidyl peptidase 3
451	78	A1CF	APOBEC1 complementation factor
452	78	ZBTB10	zinc finger and BTB domain containing 10
453	78	TRMT13	tRNA methyltransferase 13 homolog
454	78	TXLNG	taxilin gamma
455	78	MTUS1	microtubule associated scaffold protein 1
456	78	USP32	ubiquitin specific peptidase 32
457	78	SMARCC1	SWI/SNF related, matrix associated, actin dependent regulator of chromatin subfamily c member 1
458	78	MAP4K4	mitogen-activated protein kinase kinase kinase kinase 4
459	78	HMGA1	high mobility group AT-hook 1
460	78	SYNCRIP	synaptotagmin binding cytoplasmic RNA interacting protein
461	78	NAT8L	N-acetyltransferase 8 like
462	78	ZNF10	zinc finger protein 10
463	77	FBXO30	F-box protein 30
464	77	EIF2S2	eukaryotic translation initiation factor 2 subunit beta
465	77	NOL4L	nucleolar protein 4 like
466	77	DICER1	dicer 1, ribonuclease III
467	77	TSC1	TSC complex subunit 1
468	77	CANT1	calcium activated nucleotidase 1
469	77	AMMECR1L	AMMECR1 like
470	77	GALE	UDP-galactose-4-epimerase
471	77	GGA3	golgi associated, gamma adaptin ear containing, ARF binding protein 3
472	77	TRPM6	transient receptor potential cation channel subfamily M member 6
473	77	ADRB1	adrenoceptor beta 1
474	77	ZNF652	zinc finger protein 652
475	77	MSN	moesin
476	77	SDR42E1	short chain dehydrogenase/reductase family 42E, member 1
477	77	LRTOMT	leucine rich transmembrane and O-methyltransferase domain containing
478	77	NLRP2B	NLR family pyrin domain containing 2B
479	77	SIGMAR1	sigma non-opioid intracellular receptor 1
480	77	KLHL6	kelch like family member 6
481	77	PLD3	phospholipase D family member 3
482	77	PARD6B	par-6 family cell polarity regulator beta
483	77	TNFRSF1B	TNF receptor superfamily member 1B
484	77	MAP3K2	mitogen-activated protein kinase kinase kinase 2
485	76	FOXP2	forkhead box P2
486	76	SUCLG2	succinate-CoA ligase GDP-forming beta subunit
487	76	SLK	STE20 like kinase
488	76	SCN5A	sodium voltage-gated channel alpha subunit 5
489	76	USP12	ubiquitin specific peptidase 12
490	76	KCNQ4	potassium voltage-gated channel subfamily Q member 4
491	76	CUX1	cut like homeobox 1
492	76	ARPP19	cAMP regulated phosphoprotein 19
493	76	HIF3A	hypoxia inducible factor 3 subunit alpha
494	76	DCUN1D3	defective in cullin neddylation 1 domain containing 3
495	76	ZC3H3	zinc finger CCCH-type containing 3
496	76	HOXA9	homeobox A9
497	76	MYRIP	myosin VIIA and Rab interacting protein
498	76	IL10	interleukin 10
499	76	PRKAA2	protein kinase AMP-activated catalytic subunit alpha 2
500	76	SESN3	sestrin 3
501	76	GALNT15	polypeptide N-acetylgalactosaminyltransferase 15
502	76	ARHGEF15	Rho guanine nucleotide exchange factor 15
503	76	PRDM5	PR/SET domain 5
504	76	TMED5	transmembrane p24 trafficking protein 5
505	76	MOB4	MOB family member 4, phocein
506	76	GPAT4	glycerol-3-phosphate acyltransferase 4
507	76	ZNF341	zinc finger protein 341
508	75	FBXO45	F-box protein 45
509	75	TRIB1	tribbles pseudokinase 1
510	75	PALM3	paralemmin 3
511	75	PHOSPHO2-KLHL23	PHOSPHO2-KLHL23 readthrough
512	75	VSNL1	visinin like 1
513	75	CEP63	centrosomal protein 63
514	75	PACS2	phosphofurin acidic cluster sorting protein 2
515	75	KLHL23	kelch like family member 23
516	75	LCORL	ligand dependent nuclear receptor corepressor like
517	75	PARM1	prostate androgen-regulated mucin-like protein 1
518	75	SLC25A18	solute carrier family 25 member 18
519	75	RBMS1	RNA binding motif single stranded interacting protein 1
520	75	INTS2	integrator complex subunit 2
521	75	DDX31	DEAD-box helicase 31
522	74	CDV3	CDV3 homolog
523	74	NEMP1	nuclear envelope integral membrane protein 1
524	74	CYP4F2	cytochrome P450 family 4 subfamily F member 2
525	74	ADAMTS6	ADAM metallopeptidase with thrombospondin type 1 motif 6
526	74	NKD1	NKD1, WNT signaling pathway inhibitor
527	74	ERVH48-1	endogenous retrovirus group 48 member 1
528	74	KIF21B	kinesin family member 21B
529	74	ANKFY1	ankyrin repeat and FYVE domain containing 1
530	74	SEMA3F	semaphorin 3F
531	74	BRWD3	bromodomain and WD repeat domain containing 3
532	74	GOLGA6L4	golgin A6 family-like 4
533	74	SLC12A9	solute carrier family 12 member 9
534	74	PPARGC1B	PPARG coactivator 1 beta
535	74	MYORG	myogenesis regulating glycosidase (putative)
536	74	SECISBP2L	SECIS binding protein 2 like
537	73	POLR2D	RNA polymerase II subunit D
538	73	LTN1	listerin E3 ubiquitin protein ligase 1
539	73	NDST2	N-deacetylase and N-sulfotransferase 2
540	73	GRID2IP	Grid2 interacting protein
541	73	RMI2	RecQ mediated genome instability 2
542	73	SEC14L1	SEC14 like lipid binding 1
543	73	FARP1	FERM, ARH/RhoGEF and pleckstrin domain protein 1
544	73	TREML1	triggering receptor expressed on myeloid cells like 1
545	73	FMO4	flavin containing monooxygenase 4
546	73	PLXNA4	plexin A4
547	73	OLR1	oxidized low density lipoprotein receptor 1
548	73	WDFY3	WD repeat and FYVE domain containing 3
549	72	PNKD	PNKD, MBL domain containing
550	72	ABHD14B	abhydrolase domain containing 14B
551	72	ZDHHC23	zinc finger DHHC-type containing 23
552	72	PARS2	prolyl-tRNA synthetase 2, mitochondrial
553	72	TAB2	TGF-beta activated kinase 1 (MAP3K7) binding protein 2
554	72	CRB2	crumbs cell polarity complex component 2
555	72	ADGRL3	adhesion G protein-coupled receptor L3
556	72	ZNF200	zinc finger protein 200
557	72	DLGAP4	DLG associated protein 4
558	72	ZNF697	zinc finger protein 697
559	72	CHSY3	chondroitin sulfate synthase 3
560	72	STK24	serine/threonine kinase 24
561	72	DMP1	dentin matrix acidic phosphoprotein 1
562	72	IL22RA1	interleukin 22 receptor subunit alpha 1
563	72	STOX2	storkhead box 2
564	72	MAPK9	mitogen-activated protein kinase 9
565	72	ZNF512	zinc finger protein 512
566	71	RBM19	RNA binding motif protein 19
567	71	PLEKHH1	pleckstrin homology, MyTH4 and FERM domain containing H1
568	71	SLC9A9	solute carrier family 9 member A9
569	71	TSPAN18	tetraspanin 18
570	71	CGNL1	cingulin like 1
571	71	UTY	ubiquitously transcribed tetratricopeptide repeat containing, Y-linked
572	71	OTOF	otoferlin
573	71	CHIC1	cysteine rich hydrophobic domain 1
574	71	KPNA1	karyopherin subunit alpha 1
575	71	MGAT4A	alpha-1,3-mannosyl-glycoprotein 4-beta-N-acetylglucosaminyltransferase A
576	71	NTRK3	neurotrophic receptor tyrosine kinase 3
577	71	PAG1	phosphoprotein membrane anchor with glycosphingolipid microdomains 1
578	71	KLHL13	kelch like family member 13
579	71	SSH1	slingshot protein phosphatase 1
580	71	THBS1	thrombospondin 1
581	71	AK3	adenylate kinase 3
582	71	PDGFB	platelet derived growth factor subunit B
583	71	KCTD16	potassium channel tetramerization domain containing 16
584	71	AGO3	argonaute RISC catalytic component 3
585	71	LOXL4	lysyl oxidase like 4
586	71	PPP2R2A	protein phosphatase 2 regulatory subunit Balpha
587	71	EPHA3	EPH receptor A3
588	70	ZNF587	zinc finger protein 587
589	70	RPUSD2	RNA pseudouridine synthase domain containing 2
590	70	WDR41	WD repeat domain 41
591	70	LSM11	LSM11, U7 small nuclear RNA associated
592	70	PKD1L2	polycystin 1 like 2 (gene/pseudogene)
593	70	MIEF1	mitochondrial elongation factor 1
594	70	C2	complement C2
595	70	RAB15	RAB15, member RAS oncogene family
596	70	MXD1	MAX dimerization protein 1
597	70	CBX2	chromobox 2
598	70	MEX3A	mex-3 RNA binding family member A
599	70	KMT2D	lysine methyltransferase 2D
600	70	OLFM4	olfactomedin 4
601	70	ARMC8	armadillo repeat containing 8
602	70	LHCGR	luteinizing hormone/choriogonadotropin receptor
603	70	SLC1A4	solute carrier family 1 member 4
604	70	ATG10	autophagy related 10
605	69	ERGIC1	endoplasmic reticulum-golgi intermediate compartment 1
606	69	PPT2	palmitoyl-protein thioesterase 2
607	69	RRM2	ribonucleotide reductase regulatory subunit M2
608	69	STEAP3	STEAP3 metalloreductase
609	69	USP49	ubiquitin specific peptidase 49
610	69	KATNBL1	katanin regulatory subunit B1 like 1
611	69	TEPSIN	TEPSIN, adaptor related protein complex 4 accessory protein
612	69	GPX7	glutathione peroxidase 7
613	69	MECP2	methyl-CpG binding protein 2
614	69	SOX13	SRY-box 13
615	69	EPB41	erythrocyte membrane protein band 4.1
616	69	ANKRD49	ankyrin repeat domain 49
617	68	CALU	calumenin
618	68	SYT11	synaptotagmin 11
619	68	SOWAHA	sosondowah ankyrin repeat domain family member A
620	68	ITGB8	integrin subunit beta 8
621	68	SPEG	striated muscle enriched protein kinase
622	68	STX17	syntaxin 17
623	68	TXNDC8	thioredoxin domain containing 8
624	68	TRABD	TraB domain containing
625	68	THRB	thyroid hormone receptor beta
626	68	C1GALT1	core 1 synthase, glycoprotein-N-acetylgalactosamine 3-beta-galactosyltransferase 1
627	68	AURKB	aurora kinase B
628	67	GHR	growth hormone receptor
629	67	RNF217	ring finger protein 217
630	67	CIAO2A	cytosolic iron-sulfur assembly component 2A
631	67	SURF4	surfeit 4
632	67	GAREM1	GRB2 associated regulator of MAPK1 subtype 1
633	67	SPRYD7	SPRY domain containing 7
634	67	AIFM1	apoptosis inducing factor mitochondria associated 1
635	67	SH3RF3	SH3 domain containing ring finger 3
636	67	APBA1	amyloid beta precursor protein binding family A member 1
637	67	STON2	stonin 2
638	67	SPPL2B	signal peptide peptidase like 2B
639	67	CLDN1	claudin 1
640	67	TMX4	thioredoxin related transmembrane protein 4
641	67	SAMD12	sterile alpha motif domain containing 12
642	67	UGGT1	UDP-glucose glycoprotein glucosyltransferase 1
643	67	SREBF2	sterol regulatory element binding transcription factor 2
644	67	SLC31A1	solute carrier family 31 member 1
645	67	LMLN	leishmanolysin like peptidase
646	67	LIMD1	LIM domains containing 1
647	67	POTEM	POTE ankyrin domain family member M
648	67	STAG3	stromal antigen 3
649	67	LBH	limb bud and heart development
650	66	ETNK2	ethanolamine kinase 2
651	66	BCAP29	B cell receptor associated protein 29
652	66	SMCR8	Smith-Magenis syndrome chromosome region, candidate 8
653	66	MSI2	musashi RNA binding protein 2
654	66	NUGGC	nuclear GTPase, germinal center associated
655	66	CPED1	cadherin like and PC-esterase domain containing 1
656	66	FCAR	Fc fragment of IgA receptor
657	66	ARHGAP12	Rho GTPase activating protein 12
658	66	CCDC141	coiled-coil domain containing 141
659	66	ZNF641	zinc finger protein 641
660	66	SYT7	synaptotagmin 7
661	66	GPATCH3	G-patch domain containing 3
662	66	POLR3A	RNA polymerase III subunit A
663	66	ZNF268	zinc finger protein 268
664	66	ATAD2B	ATPase family, AAA domain containing 2B
665	66	DUSP16	dual specificity phosphatase 16
666	65	CCND1	cyclin D1
667	65	PLD5	phospholipase D family member 5
668	65	BTG2	BTG anti-proliferation factor 2
669	65	TSPAN2	tetraspanin 2
670	65	SPATA2	spermatogenesis associated 2
671	65	SLC7A14	solute carrier family 7 member 14
672	65	PUDP	pseudouridine 5'-phosphatase
673	65	STRN	striatin
674	65	ADAMTS5	ADAM metallopeptidase with thrombospondin type 1 motif 5
675	65	MEIS3	Meis homeobox 3
676	65	TMEM143	transmembrane protein 143
677	65	TMEM178B	transmembrane protein 178B
678	65	SLC52A3	solute carrier family 52 member 3
679	65	ZNF566	zinc finger protein 566
680	65	TGDS	TDP-glucose 4,6-dehydratase
681	65	KIAA1549	KIAA1549
682	65	PKN2	protein kinase N2
683	65	BRD3	bromodomain containing 3
684	65	KRTAP5-8	keratin associated protein 5-8
685	65	GIPC1	GIPC PDZ domain containing family member 1
686	64	ATP6V1G1	ATPase H+ transporting V1 subunit G1
687	64	AGO1	argonaute RISC catalytic component 1
688	64	UBE2G2	ubiquitin conjugating enzyme E2 G2
689	64	ANKRD52	ankyrin repeat domain 52
690	64	ZNF354A	zinc finger protein 354A
691	64	FKRP	fukutin related protein
692	64	RNF170	ring finger protein 170
693	64	TUSC2	tumor suppressor 2, mitochondrial calcium regulator
694	64	RAB40C	RAB40C, member RAS oncogene family
695	64	NRARP	NOTCH regulated ankyrin repeat protein
696	64	ZNF763	zinc finger protein 763
697	64	RTL9	retrotransposon Gag like 9
698	64	SOCS1	suppressor of cytokine signaling 1
699	64	SCYL3	SCY1 like pseudokinase 3
700	64	LIMK2	LIM domain kinase 2
701	64	DOCK1	dedicator of cytokinesis 1
702	63	GLRX	glutaredoxin
703	63	MFSD8	major facilitator superfamily domain containing 8
704	63	NOVA1	NOVA alternative splicing regulator 1
705	63	CEP164	centrosomal protein 164
706	63	DOK3	docking protein 3
707	63	SOGA3	SOGA family member 3
708	63	ZBTB8OS	zinc finger and BTB domain containing 8 opposite strand
709	63	YTHDF3	YTH N6-methyladenosine RNA binding protein 3
710	63	ABHD18	abhydrolase domain containing 18
711	63	ETNK1	ethanolamine kinase 1
712	63	TEAD3	TEA domain transcription factor 3
713	63	MUC4	mucin 4, cell surface associated
714	63	SOX6	SRY-box 6
715	63	ELOVL4	ELOVL fatty acid elongase 4
716	63	PRDM1	PR/SET domain 1
717	63	SP8	Sp8 transcription factor
718	62	LRRC8B	leucine rich repeat containing 8 VRAC subunit B
719	62	BTBD3	BTB domain containing 3
720	62	SNAP23	synaptosome associated protein 23
721	62	FREM2	FRAS1 related extracellular matrix protein 2
722	62	ZNF197	zinc finger protein 197
723	62	BRF2	BRF2, RNA polymerase III transcription initiation factor subunit
724	62	TTC14	tetratricopeptide repeat domain 14
725	62	EGLN2	egl-9 family hypoxia inducible factor 2
726	62	BCL7A	BCL7A, BAF complex component
727	62	RBFOX1	RNA binding fox-1 homolog 1
728	62	GALNT4	polypeptide N-acetylgalactosaminyltransferase 4
729	62	COL14A1	collagen type XIV alpha 1 chain
730	62	WNK3	WNK lysine deficient protein kinase 3
731	62	MYO1F	myosin IF
732	62	GPR132	G protein-coupled receptor 132
733	62	PLEKHG7	pleckstrin homology and RhoGEF domain containing G7
734	62	2022-03-09	membrane associated ring-CH-type finger 9
735	62	TRIB2	tribbles pseudokinase 2
736	62	ICMT	isoprenylcysteine carboxyl methyltransferase
737	62	POC1B-GALNT4	POC1B-GALNT4 readthrough
738	62	CACNA1I	calcium voltage-gated channel subunit alpha1 I
739	61	VASH2	vasohibin 2
740	61	RORC	RAR related orphan receptor C
741	61	CDCA8	cell division cycle associated 8
742	61	ESRP2	epithelial splicing regulatory protein 2
743	61	GABRA6	gamma-aminobutyric acid type A receptor alpha6 subunit
744	61	GFOD1	glucose-fructose oxidoreductase domain containing 1
745	61	SLC16A14	solute carrier family 16 member 14
746	61	CSRNP3	cysteine and serine rich nuclear protein 3
747	61	KHNYN	KH and NYN domain containing
748	61	CRY2	cryptochrome circadian regulator 2
749	61	CPSF4	cleavage and polyadenylation specific factor 4
750	61	APH1A	aph-1 homolog A, gamma-secretase subunit
751	61	TET2	tet methylcytosine dioxygenase 2
752	61	FAM118A	family with sequence similarity 118 member A
753	61	CBFA2T3	CBFA2/RUNX1 translocation partner 3
754	61	FAM120C	family with sequence similarity 120C
755	61	GOLGA6L9	golgin A6 family-like 9
756	61	PDLIM7	PDZ and LIM domain 7
757	61	NKIRAS2	NFKB inhibitor interacting Ras like 2
758	61	BZW2	basic leucine zipper and W2 domains 2
759	61	IL6	interleukin 6
760	61	GAB2	GRB2 associated binding protein 2
761	61	EPPIN-WFDC6	EPPIN-WFDC6 readthrough
762	61	ARL4D	ADP ribosylation factor like GTPase 4D
763	61	DUSP7	dual specificity phosphatase 7
764	60	TUT4	terminal uridylyl transferase 4
765	60	FRMD5	FERM domain containing 5
766	60	POLQ	DNA polymerase theta
767	60	SH2B3	SH2B adaptor protein 3
768	60	CTPS2	CTP synthase 2
769	60	ANKRD28	ankyrin repeat domain 28
770	60	HABP4	hyaluronan binding protein 4
771	60	C15orf41	chromosome 15 open reading frame 41
772	60	RAMAC	RNA guanine-7 methyltransferase activating subunit
773	60	MAN2A2	mannosidase alpha class 2A member 2
774	60	VPS33A	VPS33A, CORVET/HOPS core subunit
775	60	RUNX1T1	RUNX1 translocation partner 1
776	60	FAM122C	family with sequence similarity 122C
777	60	TRHDE	thyrotropin releasing hormone degrading enzyme
778	60	TP53	tumor protein p53
779	60	CFL2	cofilin 2
780	59	WIPI2	WD repeat domain, phosphoinositide interacting 2
781	59	ANKRD46	ankyrin repeat domain 46
782	59	DYNC2LI1	dynein cytoplasmic 2 light intermediate chain 1
783	59	ZCCHC10	zinc finger CCHC-type containing 10
784	59	KCNC1	potassium voltage-gated channel subfamily C member 1
785	59	SFT2D3	SFT2 domain containing 3
786	59	GPIHBP1	glycosylphosphatidylinositol anchored high density lipoprotein binding protein 1
787	59	FAM20A	FAM20A, golgi associated secretory pathway pseudokinase
788	59	PLCXD3	phosphatidylinositol specific phospholipase C X domain containing 3
789	59	REEP1	receptor accessory protein 1
790	59	POU2F1	POU class 2 homeobox 1
791	59	CRK	CRK proto-oncogene, adaptor protein
792	59	TPP1	tripeptidyl peptidase 1
793	59	PLCG2	phospholipase C gamma 2
794	59	DYRK2	dual specificity tyrosine phosphorylation regulated kinase 2
795	59	WARS2	tryptophanyl tRNA synthetase 2, mitochondrial
796	59	LYVE1	lymphatic vessel endothelial hyaluronan receptor 1
797	59	NUDT15	nudix hydrolase 15
798	59	RPS6KA3	ribosomal protein S6 kinase A3
799	59	SPTBN4	spectrin beta, non-erythrocytic 4
800	59	DAGLA	diacylglycerol lipase alpha
801	59	PLCB4	phospholipase C beta 4
802	58	VGLL3	vestigial like family member 3
803	58	CASKIN1	CASK interacting protein 1
804	58	CPM	carboxypeptidase M
805	58	PAX3	paired box 3
806	58	SBNO1	strawberry notch homolog 1
807	58	HTR4	5-hydroxytryptamine receptor 4
808	58	MMP11	matrix metallopeptidase 11
809	58	ARHGAP8	Rho GTPase activating protein 8
810	58	RNF38	ring finger protein 38
811	58	EPHB1	EPH receptor B1
812	58	ZNF215	zinc finger protein 215
813	58	MYCBP	MYC binding protein
814	58	TMEM144	transmembrane protein 144
815	58	FBXO32	F-box protein 32
816	58	GOLGA4	golgin A4
817	58	SYT2	synaptotagmin 2
818	58	IFNLR1	interferon lambda receptor 1
819	58	DOCK3	dedicator of cytokinesis 3
820	58	ELK4	ELK4, ETS transcription factor
821	58	SNN	stannin
822	58	NAA30	N(alpha)-acetyltransferase 30, NatC catalytic subunit
823	58	TEX261	testis expressed 261
824	58	GDAP2	ganglioside induced differentiation associated protein 2
825	58	UBE2K	ubiquitin conjugating enzyme E2 K
826	58	ZNF792	zinc finger protein 792
827	57	SULF2	sulfatase 2
828	57	RNF5	ring finger protein 5
829	57	OSTF1	osteoclast stimulating factor 1
830	57	HSPE1-MOB4	HSPE1-MOB4 readthrough
831	57	LMX1A	LIM homeobox transcription factor 1 alpha
832	57	ERP29	endoplasmic reticulum protein 29
833	57	CLOCK	clock circadian regulator
834	57	IFT80	intraflagellar transport 80
835	57	RB1	RB transcriptional corepressor 1
836	57	ZNF318	zinc finger protein 318
837	57	PPARA	peroxisome proliferator activated receptor alpha
838	57	GPR156	G protein-coupled receptor 156
839	57	BBX	BBX, HMG-box containing
840	57	CNOT6	CCR4-NOT transcription complex subunit 6
841	57	SREK1IP1	SREK1 interacting protein 1
842	57	ATP6V1C1	ATPase H+ transporting V1 subunit C1
843	57	RNMT	RNA guanine-7 methyltransferase
844	57	DKK3	dickkopf WNT signaling pathway inhibitor 3
845	57	COL1A1	collagen type I alpha 1 chain
846	57	BRWD1	bromodomain and WD repeat domain containing 1
847	57	SERPINB9	serpin family B member 9
848	57	SMIM13	small integral membrane protein 13
849	57	CREB3L2	cAMP responsive element binding protein 3 like 2
850	57	TMEM41A	transmembrane protein 41A
851	57	ECHDC1	ethylmalonyl-CoA decarboxylase 1
852	56	CDKAL1	CDK5 regulatory subunit associated protein 1 like 1
853	56	ACTR10	actin related protein 10 homolog
854	56	SYNC	syncoilin, intermediate filament protein
855	56	ATP2B4	ATPase plasma membrane Ca2+ transporting 4
856	56	AGBL1	ATP/GTP binding protein like 1
857	56	TBX5	T-box 5
858	56	ZNF311	zinc finger protein 311
859	56	DMRT2	doublesex and mab-3 related transcription factor 2
860	56	RAG1	recombination activating 1
861	56	ARID1B	AT-rich interaction domain 1B
862	56	NRK	Nik related kinase
863	56	HS2ST1	heparan sulfate 2-O-sulfotransferase 1
864	56	GRIN3A	glutamate ionotropic receptor NMDA type subunit 3A
865	56	AAK1	AP2 associated kinase 1
866	56	ADIPOR2	adiponectin receptor 2
867	56	MON2	MON2 homolog, regulator of endosome-to-Golgi trafficking
868	55	FOXN3	forkhead box N3
869	55	OPRM1	opioid receptor mu 1
870	55	ZNF202	zinc finger protein 202
871	55	CACNA1E	calcium voltage-gated channel subunit alpha1 E
872	55	MSANTD2	Myb/SANT DNA binding domain containing 2
873	55	PSORS1C2	psoriasis susceptibility 1 candidate 2
874	55	DAPK1	death associated protein kinase 1
875	55	SYT1	synaptotagmin 1
876	55	EHF	ETS homologous factor
877	55	SEMA4F	ssemaphorin 4F
878	55	NIPA1	NIPA magnesium transporter 1
879	55	RNF115	ring finger protein 115
880	55	SLC17A2	solute carrier family 17 member 2
881	55	CYB561D1	cytochrome b561 family member D1
882	55	ZNF443	zinc finger protein 443
883	55	ST8SIA1	ST8 alpha-N-acetyl-neuraminide alpha-2,8-sialyltransferase 1
884	55	KIAA0895	KIAA0895
885	55	MAP3K3	mitogen-activated protein kinase kinase kinase 3
886	55	BTBD9	BTB domain containing 9
887	55	RBM38	RNA binding motif protein 38
888	55	PDXDC1	pyridoxal dependent decarboxylase domain containing 1
889	55	CYTH3	cytohesin 3
890	55	GJB4	gap junction protein beta 4
891	54	CAPN3	calpain 3
892	54	POM121L12	POM121 transmembrane nucleoporin like 12
893	54	SEC14L5	SEC14 like lipid binding 5
894	54	SOCS7	suppressor of cytokine signaling 7
895	54	UGT3A1	UDP glycosyltransferase family 3 member A1
896	54	SNAI3	snail family transcriptional repressor 3
897	54	LDB1	LIM domain binding 1
898	54	OSM	oncostatin M
899	54	PPP1R12B	protein phosphatase 1 regulatory subunit 12B
900	54	YY1	YY1 transcription factor
901	54	PRDM2	PR/SET domain 2
902	54	ZNF799	zinc finger protein 799
903	54	SLC45A4	solute carrier family 45 member 4
904	54	CTHRC1	collagen triple helix repeat containing 1
905	54	CHST3	carbohydrate sulfotransferase 3
906	54	NID2	nidogen 2
907	54	MOB1A	MOB kinase activator 1A
908	54	CRTAP	cartilage associated protein
909	54	NEFM	neurofilament medium
910	53	RDH10	retinol dehydrogenase 10
911	53	ODF2L	outer dense fiber of sperm tails 2 like
912	53	ADAM28	ADAM metallopeptidase domain 28
913	53	RRP1B	ribosomal RNA processing 1B
914	53	FAM180A	family with sequence similarity 180 member A
915	53	TNFSF10	TNF superfamily member 10
916	53	RAB11FIP2	RAB11 family interacting protein 2
917	53	P2RX1	purinergic receptor P2X 1
918	53	HK2	hexokinase 2
919	53	FRS2	fibroblast growth factor receptor substrate 2
920	53	IDH2	isocitrate dehydrogenase (NADP(+)) 2, mitochondrial
921	53	BTN2A1	butyrophilin subfamily 2 member A1
922	53	MYO5B	myosin VB
923	53	HELZ	helicase with zinc finger
924	53	FOPNL	FGFR1OP N-terminal like
925	52	PANX2	pannexin 2
926	52	MLLT10	MLLT10, histone lysine methyltransferase DOT1L cofactor
927	52	CAP1	cyclase associated actin cytoskeleton regulatory protein 1
928	52	DARS2	aspartyl-tRNA synthetase 2, mitochondrial
929	52	KLK10	kallikrein related peptidase 10
930	52	ARMC9	armadillo repeat containing 9
931	52	KRT5	keratin 5
932	52	B3GAT3	beta-1,3-glucuronyltransferase 3
933	52	C19orf84	chromosome 19 open reading frame 84
934	52	RGPD8	RANBP2-like and GRIP domain containing 8
935	52	PIK3CA	phosphatidylinositol-4,5-bisphosphate 3-kinase catalytic subunit alpha
936	52	MED6	mediator complex subunit 6
937	52	RGPD6	RANBP2-like and GRIP domain containing 6
938	52	GPAT3	glycerol-3-phosphate acyltransferase 3
939	52	FBXO22	F-box protein 22
940	52	EXOC6B	exocyst complex component 6B
941	52	MGLL	monoglyceride lipase
942	52	NEXMIF	neurite extension and migration factor
943	52	MDFI	MyoD family inhibitor
944	52	ICOS	inducible T cell costimulator
945	52	CCNY	cyclin Y
946	52	KREMEN1	kringle containing transmembrane protein 1
947	52	COL9A1	collagen type IX alpha 1 chain
948	52	SEC31B	SEC31 homolog B, COPII coat complex component
949	52	RGPD5	RANBP2-like and GRIP domain containing 5
950	52	DST	dystonin
951	52	RFX5	regulatory factor X5
952	51	EPPIN	epididymal peptidase inhibitor
953	51	TENM2	teneurin transmembrane protein 2
954	51	DAPK2	death associated protein kinase 2
955	51	GAB3	GRB2 associated binding protein 3
956	51	PPP3CA	protein phosphatase 3 catalytic subunit alpha
957	51	STARD4	StAR related lipid transfer domain containing 4
958	51	USP6	ubiquitin specific peptidase 6
959	51	IKZF3	IKAROS family zinc finger 3
960	51	INPP5A	inositol polyphosphate-5-phosphatase A
961	51	ENAM	enamelin
962	51	NSD1	nuclear receptor binding SET domain protein 1
963	51	TSPYL5	TSPY like 5
964	51	ESPL1	extra spindle pole bodies like 1, separase
965	51	MUC5AC	mucin 5AC, oligomeric mucus/gel-forming
966	51	TMED4	transmembrane p24 trafficking protein 4
967	51	RASA4	RAS p21 protein activator 4
968	51	SCGB2B2	secretoglobin family 2B member 2
969	51	PTPRO	protein tyrosine phosphatase, receptor type O
970	51	EGR3	early growth response 3
971	51	KCNJ3	potassium voltage-gated channel subfamily J member 3
972	51	GABPA	GA binding protein transcription factor subunit alpha
973	51	DYRK1A	dual specificity tyrosine phosphorylation regulated kinase 1A
974	51	BCL2L1	BCL2 like 1
975	51	L2HGDH	L-2-hydroxyglutarate dehydrogenase
976	51	SBK1	SH3 domain binding kinase 1
977	51	AGBL2	ATP/GTP binding protein like 2
978	51	MGA	MGA, MAX dimerization protein
979	50	SMAD2	SMAD family member 2
980	50	ZNF548	zinc finger protein 548
981	50	SLC8A2	solute carrier family 8 member A2
982	50	KRT78	keratin 78
983	50	GRAMD1B	GRAM domain containing 1B
984	50	SNX6	sorting nexin 6
985	50	LCE2D	late cornified envelope 2D
986	50	SKIDA1	SKI/DACH domain containing 1
987	50	MBTPS2	membrane bound transcription factor peptidase, site 2
988	50	ZNF432	zinc finger protein 432
989	50	CHRD	chordin
990	50	TRIM33	tripartite motif containing 33

## Sheet: let-7g-5p
Rank	Target Score	Gene Symbol	Gene Name
1	100	STARD13	StAR related lipid transfer domain containing 13
2	100	HMGA2	high mobility group AT-hook 2
3	100	IGDCC3	immunoglobulin superfamily DCC subclass member 3
4	100	IGF2BP1	insulin like growth factor 2 mRNA binding protein 1
5	100	FIGNL2	fidgetin like 2
6	100	PRTG	protogenin
7	100	NR6A1	nuclear receptor subfamily 6 group A member 1
8	100	LIN28B	lin-28 homolog B
9	100	ARID3B	AT-rich interaction domain 3B
10	100	C14orf28	chromosome 14 open reading frame 28
11	100	TRIM71	tripartite motif containing 71
12	99	FIGN	fidgetin, microtubule severing factor
13	99	SMARCAD1	SWI/SNF-related, matrix-associated actin-dependent regulator of chromatin, subfamily a, containing DEAD/H box 1
14	99	PTAFR	platelet activating factor receptor
15	99	NPHP3	nephrocystin 3
16	99	FRMD4B	FERM domain containing 4B
17	98	HIC2	HIC ZBTB transcriptional repressor 2
18	98	NAP1L1	nucleosome assembly protein 1 like 1
19	98	PGRMC1	progesterone receptor membrane component 1
20	98	CBX5	chromobox 5
21	98	CCND2	cyclin D2
22	98	GATM	glycine amidinotransferase
23	97	NME6	NME/NM23 nucleoside diphosphate kinase 6
24	97	SLF2	SMC5-SMC6 complex localization factor 2
25	97	SALL4	spalt like transcription factor 4
26	97	ADAMTS15	ADAM metallopeptidase with thrombospondin type 1 motif 15
27	97	MIB1	mindbomb E3 ubiquitin protein ligase 1
28	97	SKIL	SKI like proto-oncogene
29	97	PAPPA	pappalysin 1
30	97	LPGAT1	lysophosphatidylglycerol acyltransferase 1
31	97	CDC34	cell division cycle 34
32	97	SLC10A7	solute carrier family 10 member 7
33	97	SFMBT1	Scm like with four mbt domains 1
34	97	LRIG3	leucine rich repeats and immunoglobulin like domains 3
35	97	ZNF512B	zinc finger protein 512B
36	96	NRAS	NRAS proto-oncogene, GTPase
37	96	ZNF710	zinc finger protein 710
38	96	UTRN	utrophin
39	96	GNG5	G protein subunit gamma 5
40	96	PPP1R15B	protein phosphatase 1 regulatory subunit 15B
41	96	USP44	ubiquitin specific peptidase 44
42	96	YOD1	YOD1 deubiquitinase
43	96	BACH1	BTB domain and CNC homolog 1
44	96	GXYLT1	glucoside xylosyltransferase 1
45	96	IGF1R	insulin like growth factor 1 receptor
46	96	ZSWIM5	zinc finger SWIM-type containing 5
47	96	DLC1	DLC1 Rho GTPase activating protein
48	96	CCNJ	cyclin J
49	96	PIK3IP1	phosphoinositide-3-kinase interacting protein 1
50	96	ZBTB5	zinc finger and BTB domain containing 5
51	96	STX3	syntaxin 3
52	96	FZD3	frizzled class receptor 3
53	95	C8orf58	chromosome 8 open reading frame 58
54	95	ZNF644	zinc finger protein 644
55	95	SMIM3	small integral membrane protein 3
56	95	CLDN12	claudin 12
57	95	PXT1	peroxisomal testis enriched protein 1
58	95	NIPAL4	NIPA like domain containing 4
59	95	COIL	coilin
60	95	AGO4	argonaute RISC catalytic component 4
61	95	GNPTAB	N-acetylglucosamine-1-phosphate transferase subunits alpha and beta
62	95	ADAMTS8	ADAM metallopeptidase with thrombospondin type 1 motif 8
63	95	ADRB2	adrenoceptor beta 2
64	95	THRSP	thyroid hormone responsive
65	95	TET3	tet methylcytosine dioxygenase 3
66	95	CLCN5	chloride voltage-gated channel 5
67	95	COL3A1	collagen type III alpha 1 chain
68	95	BIN3	bridging integrator 3
69	94	SLC35D2	solute carrier family 35 member D2
70	94	ATP8B4	ATPase phospholipid transporting 8B4 (putative)
71	94	CPA4	carboxypeptidase A4
72	94	TGFBR3	transforming growth factor beta receptor 3
73	94	ONECUT2	one cut homeobox 2
74	94	IGF2BP3	insulin like growth factor 2 mRNA binding protein 3
75	94	STK40	serine/threonine kinase 40
76	94	MAP4K3	mitogen-activated protein kinase kinase kinase kinase 3
77	94	E2F5	E2F transcription factor 5
78	94	DLST	dihydrolipoamide S-succinyltransferase
79	94	ADRB3	adrenoceptor beta 3
80	94	C5orf51	chromosome 5 open reading frame 51
81	94	SLC16A9	solute carrier family 16 member 9
82	94	SMC1A	structural maintenance of chromosomes 1A
83	93	AHCTF1	AT-hook containing transcription factor 1
84	93	GDF6	growth differentiation factor 6
85	93	DTX4	deltex E3 ubiquitin ligase 4
86	93	DNA2	DNA replication helicase/nuclease 2
87	93	PTPRD	protein tyrosine phosphatase, receptor type D
88	93	PLEKHA8	pleckstrin homology domain containing A8
89	93	DMD	dystrophin
90	93	SENP2	SUMO specific peptidase 2
91	93	CEP135	centrosomal protein 135
92	93	PEX11B	peroxisomal biogenesis factor 11 beta
93	93	MARS2	methionyl-tRNA synthetase 2, mitochondrial
94	93	TMPRSS2	transmembrane serine protease 2
95	93	GAS7	growth arrest specific 7
96	93	ARHGEF38	Rho guanine nucleotide exchange factor 38
97	93	EDN1	endothelin 1
98	93	FAM189A1	family with sequence similarity 189 member A1
99	93	ZNF280B	zinc finger protein 280B
100	93	DTX2	deltex E3 ubiquitin ligase 2
101	92	WNT9B	Wnt family member 9B
102	92	PCGF3	polycomb group ring finger 3
103	92	USP38	ubiquitin specific peptidase 38
104	92	ZBP1	Z-DNA binding protein 1
105	92	CPEB1	cytoplasmic polyadenylation element binding protein 1
106	92	MDM4	MDM4, p53 regulator
107	92	PBX2	PBX homeobox 2
108	92	TTLL4	tubulin tyrosine ligase like 4
109	92	TSEN34	tRNA splicing endonuclease subunit 34
110	92	RASGRP1	RAS guanyl releasing protein 1
111	92	RUFY3	RUN and FYVE domain containing 3
112	92	FRAS1	Fraser extracellular matrix complex subunit 1
113	92	TMEM65	transmembrane protein 65
114	92	TGFBR1	transforming growth factor beta receptor 1
115	92	PXDN	peroxidasin
116	92	TRIM67	tripartite motif containing 67
117	92	COL4A2	collagen type IV alpha 2 chain
118	92	LAMP2	lysosomal associated membrane protein 2
119	92	CPEB2	cytoplasmic polyadenylation element binding protein 2
120	92	COL1A2	collagen type I alpha 2 chain
121	92	ITGB3	integrin subunit beta 3
122	92	BZW1	basic leucine zipper and W2 domains 1
123	92	CLP1	cleavage and polyadenylation factor I subunit 1
124	92	CEMIP2	cell migration inducing hyaluronidase 2
125	92	HAS2	hyaluronan synthase 2
126	92	NHLRC3	NHL repeat containing 3
127	91	GALNT2	polypeptide N-acetylgalactosaminyltransferase 2
128	91	RGS16	regulator of G protein signaling 16
129	91	FAM135A	family with sequence similarity 135 member A
130	91	DDI2	DNA damage inducible 1 homolog 2
131	91	B3GNT7	UDP-GlcNAc:betaGal beta-1,3-N-acetylglucosaminyltransferase 7
132	91	ACVR1C	activin A receptor type 1C
133	91	ERCC6	ERCC excision repair 6, chromatin remodeling factor
134	91	PBX1	PBX homeobox 1
135	91	XRN1	5'-3' exoribonuclease 1
136	91	FNIP1	folliculin interacting protein 1
137	91	RNF20	ring finger protein 20
138	91	ZFYVE26	zinc finger FYVE-type containing 26
139	91	HDX	highly divergent homeobox
140	91	TMPPE	transmembrane protein with metallophosphoesterase domain
141	91	E2F6	E2F transcription factor 6
142	91	MAPK6	mitogen-activated protein kinase 6
143	91	HAND1	heart and neural crest derivatives expressed 1
144	91	HECTD2	HECT domain E3 ubiquitin protein ligase 2
145	91	PBX3	PBX homeobox 3
146	91	SLC5A9	solute carrier family 5 member 9
147	91	AMT	aminomethyltransferase
148	91	SOCS4	suppressor of cytokine signaling 4
149	91	RBFOX2	RNA binding fox-1 homolog 2
150	91	ASAP1	ArfGAP with SH3 domain, ankyrin repeat and PH domain 1
151	91	PLXNC1	plexin C1
152	90	DDX19B	DEAD-box helicase 19B
153	90	BEGAIN	brain enriched guanylate kinase associated
154	90	HSPA14	heat shock protein family A (Hsp70) member 14
155	90	CNOT6L	CCR4-NOT transcription complex subunit 6 like
156	90	THOC2	THO complex 2
157	90	FAM122A	family with sequence similarity 122A
158	90	GALC	galactosylceramidase
159	90	DPP6	dipeptidyl peptidase like 6
160	90	KLHDC8B	kelch domain containing 8B
161	90	CARNMT1	carnosine N-methyltransferase 1
162	90	PLXND1	plexin D1
163	90	IL13	interleukin 13
164	90	KCTD17	potassium channel tetramerization domain containing 17
165	90	HIP1	huntingtin interacting protein 1
166	90	PALD1	phosphatase domain containing paladin 1
167	90	LIMD2	LIM domain containing 2
168	90	CD59	CD59 molecule (CD59 blood group)
169	90	SRGAP1	SLIT-ROBO Rho GTPase activating protein 1
170	90	KCTD21	potassium channel tetramerization domain containing 21
171	89	MRS2	magnesium transporter MRS2
172	89	LIPH	lipase H
173	89	MYCN	MYCN proto-oncogene, bHLH transcription factor
174	89	ZNF322	zinc finger protein 322
175	89	OSBPL3	oxysterol binding protein like 3
176	89	STIMATE	STIM activating enhancer
177	89	FZD4	frizzled class receptor 4
178	89	IGDCC4	immunoglobulin superfamily DCC subclass member 4
179	89	FNDC3A	fibronectin type III domain containing 3A
180	89	ERO1A	endoplasmic reticulum oxidoreductase 1 alpha
181	89	PLEKHG6	pleckstrin homology and RhoGEF domain containing G6
182	89	GAN	gigaxonin
183	89	LBR	lamin B receptor
184	89	HDLBP	high density lipoprotein binding protein
185	89	FGF11	fibroblast growth factor 11
186	89	CASP3	caspase 3
187	89	SLC38A9	solute carrier family 38 member 9
188	89	ACTA1	actin, alpha 1, skeletal muscle
189	89	TMEM167A	transmembrane protein 167A
190	89	ABT1	activator of basal transcription 1
191	89	PPP1R16B	protein phosphatase 1 regulatory subunit 16B
192	89	PLPP5	phospholipid phosphatase 5
193	89	OPA3	OPA3, outer mitochondrial membrane lipid metabolism regulator
194	89	SLC20A1	solute carrier family 20 member 1
195	89	DNAJC1	DnaJ heat shock protein family (Hsp40) member C1
196	89	ZNF784	zinc finger protein 784
197	89	ZNF275	zinc finger protein 275
198	89	GPR26	G protein-coupled receptor 26
199	89	USP24	ubiquitin specific peptidase 24
200	89	FBXL12	F-box and leucine rich repeat protein 12
201	89	LIN28A	lin-28 homolog A
202	89	MED8	mediator complex subunit 8
203	89	PLA2G3	phospholipase A2 group III
204	89	DDX19A	DEAD-box helicase 19A
205	88	AEN	apoptosis enhancing nuclease
206	88	SLC31A2	solute carrier family 31 member 2
207	88	KCNC2	potassium voltage-gated channel subfamily C member 2
208	88	AGAP1	ArfGAP with GTPase domain, ankyrin repeat and PH domain 1
209	88	ELP1	elongator complex protein 1
210	88	ZNF583	zinc finger protein 583
211	88	SPRYD4	SPRY domain containing 4
212	88	INSR	insulin receptor
213	88	ARHGAP28	Rho GTPase activating protein 28
214	88	SCN4B	sodium voltage-gated channel beta subunit 4
215	88	GPCPD1	glycerophosphocholine phosphodiesterase 1
216	88	RGS6	regulator of G protein signaling 6
217	88	HIF1AN	hypoxia inducible factor 1 subunit alpha inhibitor
218	88	COL4A1	collagen type IV alpha 1 chain
219	88	EFHD2	EF-hand domain family member D2
220	88	COL27A1	collagen type XXVII alpha 1 chain
221	88	NYNRIN	NYN domain and retroviral integrase containing
222	88	XKR8	XK related 8
223	88	CD164	CD164 molecule
224	88	AP1S1	adaptor related protein complex 1 subunit sigma 1
225	88	HOXA1	homeobox A1
226	87	MAP3K9	mitogen-activated protein kinase kinase kinase 9
227	87	GJC1	gap junction protein gamma 1
228	87	IQCB1	IQ motif containing B1
229	87	SALL3	spalt like transcription factor 3
230	87	BEND4	BEN domain containing 4
231	87	PCDH19	protocadherin 19
232	87	SIGLEC5	sialic acid binding Ig like lectin 5
233	87	COL4A6	collagen type IV alpha 6 chain
234	87	GFM2	G elongation factor mitochondrial 2
235	87	TSPEAR	thrombospondin type laminin G domain and EAR repeats
236	87	KCNJ11	potassium voltage-gated channel subfamily J member 11
237	87	RDX	radixin
238	87	TMOD2	tropomodulin 2
239	87	GCNT4	glucosaminyl (N-acetyl) transferase 4
240	87	PRSS22	serine protease 22
241	87	NKAPD1	NKAP domain containing 1
242	87	COL4A3BP	collagen type IV alpha 3 binding protein
243	87	SIGLEC14	sialic acid binding Ig like lectin 14
244	87	APBB3	amyloid beta precursor protein binding family B member 3
245	87	OSMR	oncostatin M receptor
246	87	FAXC	failed axon connections homolog
247	87	ENTPD7	ectonucleoside triphosphate diphosphohydrolase 7
248	86	POLR3D	RNA polymerase III subunit D
249	86	SUB1	SUB1 homolog, transcriptional regulator
250	86	SLC5A6	solute carrier family 5 member 6
251	86	C20orf194	chromosome 20 open reading frame 194
252	86	IMPG2	interphotoreceptor matrix proteoglycan 2
253	86	ATL2	atlastin GTPase 2
254	86	ELF4	E74 like ETS transcription factor 4
255	86	SLC25A27	solute carrier family 25 member 27
256	86	PDE12	phosphodiesterase 12
257	86	RAB11FIP4	RAB11 family interacting protein 4
258	86	CDKN1A	cyclin dependent kinase inhibitor 1A
259	86	NGF	nerve growth factor
260	86	IGF2BP2	insulin like growth factor 2 mRNA binding protein 2
261	86	TNFSF9	TNF superfamily member 9
262	86	LINGO1	leucine rich repeat and Ig domain containing 1
263	86	SLC2A12	solute carrier family 2 member 12
264	86	CLDN16	claudin 16
265	86	ZBTB8B	zinc finger and BTB domain containing 8B
266	86	LEPROTL1	leptin receptor overlapping transcript like 1
267	86	DVL3	dishevelled segment polarity protein 3
268	86	NEK3	NIMA related kinase 3
269	86	CCL7	C-C motif chemokine ligand 7
270	86	PDPR	pyruvate dehydrogenase phosphatase regulatory subunit
271	86	STRBP	spermatid perinuclear RNA binding protein
272	86	ANKRA2	ankyrin repeat family A member 2
273	86	KDM3A	lysine demethylase 3A
274	86	DHX57	DExH-box helicase 57
275	86	TAF9B	TATA-box binding protein associated factor 9b
276	86	EDEM3	ER degradation enhancing alpha-mannosidase like protein 3
277	86	PEG10	paternally expressed 10
278	86	POLL	DNA polymerase lambda
279	86	CERCAM	cerebral endothelial cell adhesion molecule
280	86	CEP120	centrosomal protein 120
281	86	ZNF516	zinc finger protein 516
282	86	FAM104A	family with sequence similarity 104 member A
283	85	SENP5	SUMO specific peptidase 5
284	85	CADM2	cell adhesion molecule 2
285	85	SDK1	sidekick cell adhesion molecule 1
286	85	IRS2	insulin receptor substrate 2
287	85	SEMA4C	semaphorin 4C
288	85	EEF2K	eukaryotic elongation factor 2 kinase
289	85	MTDH	metadherin
290	85	B4GAT1	beta-1,4-glucuronyltransferase 1
291	85	MAPK8	mitogen-activated protein kinase 8
292	85	ATP2A2	ATPase sarcoplasmic/endoplasmic reticulum Ca2+ transporting 2
293	85	DCAF15	DDB1 and CUL4 associated factor 15
294	85	LRIG2	leucine rich repeats and immunoglobulin like domains 2
295	85	DNAJA2	DnaJ heat shock protein family (Hsp40) member A2
296	85	FASLG	Fas ligand
297	85	RAB8B	RAB8B, member RAS oncogene family
298	85	ACSL6	acyl-CoA synthetase long chain family member 6
299	84	GALNT1	polypeptide N-acetylgalactosaminyltransferase 1
300	84	UHRF2	ubiquitin like with PHD and ring finger domains 2
301	84	TRANK1	tetratricopeptide repeat and ankyrin repeat containing 1
302	84	VIRMA	vir like m6A methyltransferase associated
303	84	MEF2C	myocyte enhancer factor 2C
304	84	ARID3A	AT-rich interaction domain 3A
305	84	GTF2I	general transcription factor IIi
306	84	RALB	RAS like proto-oncogene B
307	84	GABBR2	gamma-aminobutyric acid type B receptor subunit 2
308	84	TECPR2	tectonin beta-propeller repeat containing 2
309	84	RANBP2	RAN binding protein 2
310	84	STARD9	StAR related lipid transfer domain containing 9
311	84	ARL5A	ADP ribosylation factor like GTPase 5A
312	84	GPATCH2	G-patch domain containing 2
313	84	PLPP6	phospholipid phosphatase 6
314	84	PLEKHO1	pleckstrin homology domain containing O1
315	84	ERCC4	ERCC excision repair 4, endonuclease catalytic subunit
316	84	MASP1	mannan binding lectin serine peptidase 1
317	84	C15orf39	chromosome 15 open reading frame 39
318	84	CHD4	chromodomain helicase DNA binding protein 4
319	84	PARPBP	PARP1 binding protein
320	84	FGD6	FYVE, RhoGEF and PH domain containing 6
321	83	DUSP1	dual specificity phosphatase 1
322	83	KLF8	Kruppel like factor 8
323	83	ACVR2A	activin A receptor type 2A
324	83	ARMT1	acidic residue methyltransferase 1
325	83	EPHA4	EPH receptor A4
326	83	ABL2	ABL proto-oncogene 2, non-receptor tyrosine kinase
327	83	TBKBP1	TBK1 binding protein 1
328	83	IKZF2	IKAROS family zinc finger 2
329	83	RICTOR	RPTOR independent companion of MTOR complex 2
330	83	CRTAM	cytotoxic and regulatory T cell molecule
331	83	POGZ	pogo transposable element derived with ZNF domain
332	83	E2F2	E2F transcription factor 2
333	83	EEA1	early endosome antigen 1
334	83	MBD2	methyl-CpG binding domain protein 2
335	83	SNX16	sorting nexin 16
336	83	GOLT1B	golgi transport 1B
337	83	ACER2	alkaline ceramidase 2
338	83	ABCB9	ATP binding cassette subfamily B member 9
339	83	WDR37	WD repeat domain 37
340	83	UGCG	UDP-glucose ceramide glucosyltransferase
341	83	C19orf47	chromosome 19 open reading frame 47
342	83	AMOT	angiomotin
343	83	MTUS1	microtubule associated scaffold protein 1
344	83	FAM214B	family with sequence similarity 214 member B
345	83	SESTD1	SEC14 and spectrin domain containing 1
346	83	KIAA0930	KIAA0930
347	83	ABCC5	ATP binding cassette subfamily C member 5
348	83	RNF165	ring finger protein 165
349	83	PLAGL2	PLAG1 like zinc finger 2
350	82	SCN11A	sodium voltage-gated channel alpha subunit 11
351	82	VAV3	vav guanine nucleotide exchange factor 3
352	82	SCD	stearoyl-CoA desaturase
353	82	HOXD1	homeobox D1
354	82	XK	X-linked Kx blood group
355	82	NME4	NME/NM23 nucleoside diphosphate kinase 4
356	82	FNIP2	folliculin interacting protein 2
357	82	MEIS2	Meis homeobox 2
358	82	TMEM121B	transmembrane protein 121B
359	82	XYLT1	xylosyltransferase 1
360	82	KLF9	Kruppel like factor 9
361	82	INTS6L	integrator complex subunit 6 like
362	82	GRPEL2	GrpE like 2, mitochondrial
363	82	DIP2A	disco interacting protein 2 homolog A
364	82	STARD3NL	STARD3 N-terminal like
365	82	MMS22L	MMS22 like, DNA repair protein
366	82	RFX6	regulatory factor X6
367	82	CDC25A	cell division cycle 25A
368	82	DDTL	D-dopachrome tautomerase like
369	82	DUSP22	dual specificity phosphatase 22
370	82	CPEB3	cytoplasmic polyadenylation element binding protein 3
371	81	ZCCHC9	zinc finger CCHC-type containing 9
372	81	NPEPL1	aminopeptidase like 1
373	81	KLHL31	kelch like family member 31
374	81	SRD5A3	steroid 5 alpha-reductase 3
375	81	MFSD4A	major facilitator superfamily domain containing 4A
376	81	CNTRL	centriolin
377	81	FNDC3B	fibronectin type III domain containing 3B
378	81	DCUN1D2	defective in cullin neddylation 1 domain containing 2
379	81	TMEM234	transmembrane protein 234
380	81	ARG2	arginase 2
381	81	YPEL2	yippee like 2
382	81	PRPF38B	pre-mRNA processing factor 38B
383	81	TMC7	transmembrane channel like 7
384	81	SNX30	sorting nexin family member 30
385	81	GYG2	glycogenin 2
386	81	MAP3K1	mitogen-activated protein kinase kinase kinase 1
387	81	P4HA2	prolyl 4-hydroxylase subunit alpha 2
388	81	ESR2	estrogen receptor 2
389	81	AKAP6	A-kinase anchoring protein 6
390	81	BSN	bassoon presynaptic cytomatrix protein
391	81	SLC22A23	solute carrier family 22 member 23
392	81	PIGA	phosphatidylinositol glycan anchor biosynthesis class A
393	81	ZNF689	zinc finger protein 689
394	80	CCDC71L	coiled-coil domain containing 71 like
395	80	ABHD17C	abhydrolase domain containing 17C
396	80	HTR1E	5-hydroxytryptamine receptor 1E
397	80	EIF4G2	eukaryotic translation initiation factor 4 gamma 2
398	80	PRKAR2A	protein kinase cAMP-dependent type II regulatory subunit alpha
399	80	POGLUT1	protein O-glucosyltransferase 1
400	80	HOOK1	hook microtubule tethering protein 1
401	80	TXLNA	taxilin alpha
402	80	KIAA1958	KIAA1958
403	80	SERF2	small EDRK-rich factor 2
404	80	ZBTB39	zinc finger and BTB domain containing 39
405	80	SEMA4G	semaphorin 4G
406	80	RSPO2	R-spondin 2
407	80	SLC30A4	solute carrier family 30 member 4
408	80	LIPT2	lipoyl(octanoyl) transferase 2
409	80	COL5A2	collagen type V alpha 2 chain
410	80	PRLR	prolactin receptor
411	80	TRIM41	tripartite motif containing 41
412	80	DPH3	diphthamide biosynthesis 3
413	80	MED28	mediator complex subunit 28
414	80	PRRX1	paired related homeobox 1
415	80	PARP8	poly(ADP-ribose) polymerase family member 8
416	79	FOXP2	forkhead box P2
417	79	MSR1	macrophage scavenger receptor 1
418	79	RAB3GAP2	RAB3 GTPase activating non-catalytic protein subunit 2
419	79	GRAMD2B	GRAM domain containing 2B
420	79	PGM2L1	phosphoglucomutase 2 like 1
421	79	PCDH20	protocadherin 20
422	79	PITPNM3	PITPNM family member 3
423	79	C6orf203	chromosome 6 open reading frame 203
424	79	PQLC2	PQ loop repeat containing 2
425	79	SMUG1	single-strand-selective monofunctional uracil-DNA glycosylase 1
426	79	KATNAL1	katanin catalytic subunit A1 like 1
427	79	CCR7	C-C motif chemokine receptor 7
428	79	LRFN4	leucine rich repeat and fibronectin type III domain containing 4
429	79	CRCT1	cysteine rich C-terminal 1
430	79	IGF1	insulin like growth factor 1
431	79	EOGT	EGF domain specific O-linked N-acetylglucosamine transferase
432	79	SMAP1	small ArfGAP 1
433	79	CCNT2	cyclin T2
434	79	CACNB4	calcium voltage-gated channel auxiliary subunit beta 4
435	79	CLASP2	cytoplasmic linker associated protein 2
436	79	BCAT1	branched chain amino acid transaminase 1
437	79	RBMS2	RNA binding motif single stranded interacting protein 2
438	79	C18orf21	chromosome 18 open reading frame 21
439	79	RNF44	ring finger protein 44
440	79	SLC25A24	solute carrier family 25 member 24
441	78	PDP2	pyruvate dehyrogenase phosphatase catalytic subunit 2
442	78	CD200R1	CD200 receptor 1
443	78	STXBP5	syntaxin binding protein 5
444	78	TTL	tubulin tyrosine ligase
445	78	GDPD1	glycerophosphodiester phosphodiesterase domain containing 1
446	78	TSC22D2	TSC22 domain family member 2
447	78	ARRDC4	arrestin domain containing 4
448	78	RCN1	reticulocalbin 1
449	78	AMER3	APC membrane recruitment protein 3
450	78	AFF2	AF4/FMR2 family member 2
451	78	DPP3	dipeptidyl peptidase 3
452	78	A1CF	APOBEC1 complementation factor
453	78	ZBTB10	zinc finger and BTB domain containing 10
454	78	TRMT13	tRNA methyltransferase 13 homolog
455	78	TXLNG	taxilin gamma
456	78	USP32	ubiquitin specific peptidase 32
457	78	SMARCC1	SWI/SNF related, matrix associated, actin dependent regulator of chromatin subfamily c member 1
458	78	MAP4K4	mitogen-activated protein kinase kinase kinase kinase 4
459	78	HMGA1	high mobility group AT-hook 1
460	78	SYNCRIP	synaptotagmin binding cytoplasmic RNA interacting protein
461	78	NAT8L	N-acetyltransferase 8 like
462	78	ZNF10	zinc finger protein 10
463	77	FBXO30	F-box protein 30
464	77	EIF2S2	eukaryotic translation initiation factor 2 subunit beta
465	77	NOL4L	nucleolar protein 4 like
466	77	DICER1	dicer 1, ribonuclease III
467	77	TSC1	TSC complex subunit 1
468	77	CANT1	calcium activated nucleotidase 1
469	77	AMMECR1L	AMMECR1 like
470	77	GALE	UDP-galactose-4-epimerase
471	77	GGA3	golgi associated, gamma adaptin ear containing, ARF binding protein 3
472	77	TRPM6	transient receptor potential cation channel subfamily M member 6
473	77	ADRB1	adrenoceptor beta 1
474	77	ZNF652	zinc finger protein 652
475	77	MSN	moesin
476	77	SDR42E1	short chain dehydrogenase/reductase family 42E, member 1
477	77	LRTOMT	leucine rich transmembrane and O-methyltransferase domain containing
478	77	NLRP2B	NLR family pyrin domain containing 2B
479	77	SIGMAR1	sigma non-opioid intracellular receptor 1
480	77	KLHL6	kelch like family member 6
481	77	PLD3	phospholipase D family member 3
482	77	PARD6B	par-6 family cell polarity regulator beta
483	77	TNFRSF1B	TNF receptor superfamily member 1B
484	77	MAP3K2	mitogen-activated protein kinase kinase kinase 2
485	76	SUCLG2	succinate-CoA ligase GDP-forming beta subunit
486	76	WDR41	WD repeat domain 41
487	76	SLK	STE20 like kinase
488	76	SCN5A	sodium voltage-gated channel alpha subunit 5
489	76	USP12	ubiquitin specific peptidase 12
490	76	KCNQ4	potassium voltage-gated channel subfamily Q member 4
491	76	CUX1	cut like homeobox 1
492	76	ARPP19	cAMP regulated phosphoprotein 19
493	76	HIF3A	hypoxia inducible factor 3 subunit alpha
494	76	DCUN1D3	defective in cullin neddylation 1 domain containing 3
495	76	ZC3H3	zinc finger CCCH-type containing 3
496	76	HOXA9	homeobox A9
497	76	MYRIP	myosin VIIA and Rab interacting protein
498	76	IL10	interleukin 10
499	76	PRKAA2	protein kinase AMP-activated catalytic subunit alpha 2
500	76	SESN3	sestrin 3
501	76	GALNT15	polypeptide N-acetylgalactosaminyltransferase 15
502	76	ARHGEF15	Rho guanine nucleotide exchange factor 15
503	76	PRDM5	PR/SET domain 5
504	76	TMED5	transmembrane p24 trafficking protein 5
505	76	MOB4	MOB family member 4, phocein
506	76	GPAT4	glycerol-3-phosphate acyltransferase 4
507	76	ZNF341	zinc finger protein 341
508	75	FBXO45	F-box protein 45
509	75	TRIB1	tribbles pseudokinase 1
510	75	PALM3	paralemmin 3
511	75	PHOSPHO2-KLHL23	PHOSPHO2-KLHL23 readthrough
512	75	VSNL1	visinin like 1
513	75	CEP63	centrosomal protein 63
514	75	PACS2	phosphofurin acidic cluster sorting protein 2
515	75	KLHL23	kelch like family member 23
516	75	LCORL	ligand dependent nuclear receptor corepressor like
517	75	PARM1	prostate androgen-regulated mucin-like protein 1
518	75	SLC25A18	solute carrier family 25 member 18
519	75	RBMS1	RNA binding motif single stranded interacting protein 1
520	75	IFI44L	interferon induced protein 44 like
521	75	INTS2	integrator complex subunit 2
522	75	DDX31	DEAD-box helicase 31
523	74	CDV3	CDV3 homolog
524	74	NEMP1	nuclear envelope integral membrane protein 1
525	74	CYP4F2	cytochrome P450 family 4 subfamily F member 2
526	74	ADAMTS6	ADAM metallopeptidase with thrombospondin type 1 motif 6
527	74	NKD1	NKD1, WNT signaling pathway inhibitor
528	74	ERVH48-1	endogenous retrovirus group 48 member 1
529	74	KIF21B	kinesin family member 21B
530	74	ANKFY1	ankyrin repeat and FYVE domain containing 1
531	74	SEMA3F	semaphorin 3F
532	74	BRWD3	bromodomain and WD repeat domain containing 3
533	74	GOLGA6L4	golgin A6 family-like 4
534	74	SLC12A9	solute carrier family 12 member 9
535	74	PPARGC1B	PPARG coactivator 1 beta
536	74	MYORG	myogenesis regulating glycosidase (putative)
537	74	LIMD1	LIM domains containing 1
538	74	SECISBP2L	SECIS binding protein 2 like
539	73	POLR2D	RNA polymerase II subunit D
540	73	LTN1	listerin E3 ubiquitin protein ligase 1
541	73	NDST2	N-deacetylase and N-sulfotransferase 2
542	73	GRID2IP	Grid2 interacting protein
543	73	RMI2	RecQ mediated genome instability 2
544	73	SEC14L1	SEC14 like lipid binding 1
545	73	FARP1	FERM, ARH/RhoGEF and pleckstrin domain protein 1
546	73	TREML1	triggering receptor expressed on myeloid cells like 1
547	73	FMO4	flavin containing monooxygenase 4
548	73	PLXNA4	plexin A4
549	73	OLR1	oxidized low density lipoprotein receptor 1
550	73	WDFY3	WD repeat and FYVE domain containing 3
551	73	DUSP16	dual specificity phosphatase 16
552	72	PNKD	PNKD, MBL domain containing
553	72	ABHD14B	abhydrolase domain containing 14B
554	72	ZDHHC23	zinc finger DHHC-type containing 23
555	72	PARS2	prolyl-tRNA synthetase 2, mitochondrial
556	72	TAB2	TGF-beta activated kinase 1 (MAP3K7) binding protein 2
557	72	CRB2	crumbs cell polarity complex component 2
558	72	ADGRL3	adhesion G protein-coupled receptor L3
559	72	ZNF200	zinc finger protein 200
560	72	DLGAP4	DLG associated protein 4
561	72	ZNF697	zinc finger protein 697
562	72	CHSY3	chondroitin sulfate synthase 3
563	72	STK24	serine/threonine kinase 24
564	72	DMP1	dentin matrix acidic phosphoprotein 1
565	72	IL22RA1	interleukin 22 receptor subunit alpha 1
566	72	STOX2	storkhead box 2
567	72	MAPK9	mitogen-activated protein kinase 9
568	72	ZNF512	zinc finger protein 512
569	71	RBM19	RNA binding motif protein 19
570	71	PLEKHH1	pleckstrin homology, MyTH4 and FERM domain containing H1
571	71	SLC9A9	solute carrier family 9 member A9
572	71	TSPAN18	tetraspanin 18
573	71	CGNL1	cingulin like 1
574	71	UTY	ubiquitously transcribed tetratricopeptide repeat containing, Y-linked
575	71	OTOF	otoferlin
576	71	CHIC1	cysteine rich hydrophobic domain 1
577	71	KPNA1	karyopherin subunit alpha 1
578	71	MGAT4A	alpha-1,3-mannosyl-glycoprotein 4-beta-N-acetylglucosaminyltransferase A
579	71	NTRK3	neurotrophic receptor tyrosine kinase 3
580	71	PAG1	phosphoprotein membrane anchor with glycosphingolipid microdomains 1
581	71	KLHL13	kelch like family member 13
582	71	SSH1	slingshot protein phosphatase 1
583	71	THBS1	thrombospondin 1
584	71	AK3	adenylate kinase 3
585	71	PDGFB	platelet derived growth factor subunit B
586	71	KCTD16	potassium channel tetramerization domain containing 16
587	71	AGO3	argonaute RISC catalytic component 3
588	71	PPP2R2A	protein phosphatase 2 regulatory subunit Balpha
589	71	EPHA3	EPH receptor A3
590	70	ZNF587	zinc finger protein 587
591	70	RPUSD2	RNA pseudouridine synthase domain containing 2
592	70	LSM11	LSM11, U7 small nuclear RNA associated
593	70	PKD1L2	polycystin 1 like 2 (gene/pseudogene)
594	70	MIEF1	mitochondrial elongation factor 1
595	70	C2	complement C2
596	70	RAB15	RAB15, member RAS oncogene family
597	70	MXD1	MAX dimerization protein 1
598	70	CBX2	chromobox 2
599	70	MEX3A	mex-3 RNA binding family member A
600	70	KMT2D	lysine methyltransferase 2D
601	70	OLFM4	olfactomedin 4
602	70	ARMC8	armadillo repeat containing 8
603	70	LHCGR	luteinizing hormone/choriogonadotropin receptor
604	70	SLC1A4	solute carrier family 1 member 4
605	70	ATG10	autophagy related 10
606	69	ERGIC1	endoplasmic reticulum-golgi intermediate compartment 1
607	69	PPT2	palmitoyl-protein thioesterase 2
608	69	RRM2	ribonucleotide reductase regulatory subunit M2
609	69	STEAP3	STEAP3 metalloreductase
610	69	USP49	ubiquitin specific peptidase 49
611	69	KATNBL1	katanin regulatory subunit B1 like 1
612	69	TEPSIN	TEPSIN, adaptor related protein complex 4 accessory protein
613	69	GPX7	glutathione peroxidase 7
614	69	MECP2	methyl-CpG binding protein 2
615	69	SOX13	SRY-box 13
616	69	EPB41	erythrocyte membrane protein band 4.1
617	69	ANKRD49	ankyrin repeat domain 49
618	68	CALU	calumenin
619	68	SYT11	synaptotagmin 11
620	68	SOWAHA	sosondowah ankyrin repeat domain family member A
621	68	ITGB8	integrin subunit beta 8
622	68	SPEG	striated muscle enriched protein kinase
623	68	STX17	syntaxin 17
624	68	TXNDC8	thioredoxin domain containing 8
625	68	TRABD	TraB domain containing
626	68	THRB	thyroid hormone receptor beta
627	68	C1GALT1	core 1 synthase, glycoprotein-N-acetylgalactosamine 3-beta-galactosyltransferase 1
628	68	AURKB	aurora kinase B
629	67	RNF217	ring finger protein 217
630	67	CIAO2A	cytosolic iron-sulfur assembly component 2A
631	67	GAREM1	GRB2 associated regulator of MAPK1 subtype 1
632	67	SPRYD7	SPRY domain containing 7
633	67	AIFM1	apoptosis inducing factor mitochondria associated 1
634	67	SH3RF3	SH3 domain containing ring finger 3
635	67	APBA1	amyloid beta precursor protein binding family A member 1
636	67	STON2	stonin 2
637	67	SPPL2B	signal peptide peptidase like 2B
638	67	CLDN1	claudin 1
639	67	TMX4	thioredoxin related transmembrane protein 4
640	67	SAMD12	sterile alpha motif domain containing 12
641	67	UGGT1	UDP-glucose glycoprotein glucosyltransferase 1
642	67	SREBF2	sterol regulatory element binding transcription factor 2
643	67	SLC31A1	solute carrier family 31 member 1
644	67	LMLN	leishmanolysin like peptidase
645	67	POTEM	POTE ankyrin domain family member M
646	67	STAG3	stromal antigen 3
647	67	LBH	limb bud and heart development
648	66	ETNK2	ethanolamine kinase 2
649	66	BCAP29	B cell receptor associated protein 29
650	66	SMCR8	Smith-Magenis syndrome chromosome region, candidate 8
651	66	MSI2	musashi RNA binding protein 2
652	66	NUGGC	nuclear GTPase, germinal center associated
653	66	CPED1	cadherin like and PC-esterase domain containing 1
654	66	RNF38	ring finger protein 38
655	66	FCAR	Fc fragment of IgA receptor
656	66	ARHGAP12	Rho GTPase activating protein 12
657	66	CCDC141	coiled-coil domain containing 141
658	66	ZNF641	zinc finger protein 641
659	66	SYT7	synaptotagmin 7
660	66	GPATCH3	G-patch domain containing 3
661	66	POLR3A	RNA polymerase III subunit A
662	66	ZNF268	zinc finger protein 268
663	66	ATAD2B	ATPase family, AAA domain containing 2B
664	65	CCND1	cyclin D1
665	65	PLD5	phospholipase D family member 5
666	65	BTG2	BTG anti-proliferation factor 2
667	65	TSPAN2	tetraspanin 2
668	65	SPATA2	spermatogenesis associated 2
669	65	SLC7A14	solute carrier family 7 member 14
670	65	PUDP	pseudouridine 5'-phosphatase
671	65	STRN	striatin
672	65	ADAMTS5	ADAM metallopeptidase with thrombospondin type 1 motif 5
673	65	MEIS3	Meis homeobox 3
674	65	TMEM143	transmembrane protein 143
675	65	TMEM178B	transmembrane protein 178B
676	65	SLC52A3	solute carrier family 52 member 3
677	65	ZNF566	zinc finger protein 566
678	65	TGDS	TDP-glucose 4,6-dehydratase
679	65	KIAA1549	KIAA1549
680	65	PKN2	protein kinase N2
681	65	NRK	Nik related kinase
682	65	BRD3	bromodomain containing 3
683	65	KRTAP5-8	keratin associated protein 5-8
684	65	GIPC1	GIPC PDZ domain containing family member 1
685	64	ATP6V1G1	ATPase H+ transporting V1 subunit G1
686	64	AGO1	argonaute RISC catalytic component 1
687	64	UBE2G2	ubiquitin conjugating enzyme E2 G2
688	64	ANKRD52	ankyrin repeat domain 52
689	64	ZNF354A	zinc finger protein 354A
690	64	FKRP	fukutin related protein
691	64	RNF170	ring finger protein 170
692	64	TUSC2	tumor suppressor 2, mitochondrial calcium regulator
693	64	RAB40C	RAB40C, member RAS oncogene family
694	64	NRARP	NOTCH regulated ankyrin repeat protein
695	64	ZNF763	zinc finger protein 763
696	64	RTL9	retrotransposon Gag like 9
697	64	SOCS1	suppressor of cytokine signaling 1
698	64	SCYL3	SCY1 like pseudokinase 3
699	64	LIMK2	LIM domain kinase 2
700	64	DOCK1	dedicator of cytokinesis 1
701	64	GRIN3A	glutamate ionotropic receptor NMDA type subunit 3A
702	63	GHR	growth hormone receptor
703	63	GLRX	glutaredoxin
704	63	MFSD8	major facilitator superfamily domain containing 8
705	63	NOVA1	NOVA alternative splicing regulator 1
706	63	CEP164	centrosomal protein 164
707	63	DOK3	docking protein 3
708	63	SOGA3	SOGA family member 3
709	63	ZBTB8OS	zinc finger and BTB domain containing 8 opposite strand
710	63	YTHDF3	YTH N6-methyladenosine RNA binding protein 3
711	63	ABHD18	abhydrolase domain containing 18
712	63	ETNK1	ethanolamine kinase 1
713	63	TEAD3	TEA domain transcription factor 3
714	63	MUC4	mucin 4, cell surface associated
715	63	SOX6	SRY-box 6
716	63	ELOVL4	ELOVL fatty acid elongase 4
717	63	SP8	Sp8 transcription factor
718	62	LRRC8B	leucine rich repeat containing 8 VRAC subunit B
719	62	BTBD3	BTB domain containing 3
720	62	SNAP23	synaptosome associated protein 23
721	62	FREM2	FRAS1 related extracellular matrix protein 2
722	62	ZNF197	zinc finger protein 197
723	62	BRF2	BRF2, RNA polymerase III transcription initiation factor subunit
724	62	TTC14	tetratricopeptide repeat domain 14
725	62	EGLN2	egl-9 family hypoxia inducible factor 2
726	62	BCL7A	BCL7A, BAF complex component
727	62	RBFOX1	RNA binding fox-1 homolog 1
728	62	GALNT4	polypeptide N-acetylgalactosaminyltransferase 4
729	62	COL14A1	collagen type XIV alpha 1 chain
730	62	WNK3	WNK lysine deficient protein kinase 3
731	62	MYO1F	myosin IF
732	62	GPR132	G protein-coupled receptor 132
733	62	PLEKHG7	pleckstrin homology and RhoGEF domain containing G7
734	62	2022-03-09	membrane associated ring-CH-type finger 9
735	62	TRIB2	tribbles pseudokinase 2
736	62	ICMT	isoprenylcysteine carboxyl methyltransferase
737	62	LOXL4	lysyl oxidase like 4
738	62	POC1B-GALNT4	POC1B-GALNT4 readthrough
739	62	CACNA1I	calcium voltage-gated channel subunit alpha1 I
740	61	VASH2	vasohibin 2
741	61	RORC	RAR related orphan receptor C
742	61	CDCA8	cell division cycle associated 8
743	61	ESRP2	epithelial splicing regulatory protein 2
744	61	GABRA6	gamma-aminobutyric acid type A receptor alpha6 subunit
745	61	GFOD1	glucose-fructose oxidoreductase domain containing 1
746	61	SLC16A14	solute carrier family 16 member 14
747	61	CSRNP3	cysteine and serine rich nuclear protein 3
748	61	KHNYN	KH and NYN domain containing
749	61	CRY2	cryptochrome circadian regulator 2
750	61	CPSF4	cleavage and polyadenylation specific factor 4
751	61	APH1A	aph-1 homolog A, gamma-secretase subunit
752	61	TET2	tet methylcytosine dioxygenase 2
753	61	FAM118A	family with sequence similarity 118 member A
754	61	CBFA2T3	CBFA2/RUNX1 translocation partner 3
755	61	FAM120C	family with sequence similarity 120C
756	61	GOLGA6L9	golgin A6 family-like 9
757	61	PDLIM7	PDZ and LIM domain 7
758	61	NKIRAS2	NFKB inhibitor interacting Ras like 2
759	61	BZW2	basic leucine zipper and W2 domains 2
760	61	IL6	interleukin 6
761	61	GAB2	GRB2 associated binding protein 2
762	61	EPPIN-WFDC6	EPPIN-WFDC6 readthrough
763	61	ARL4D	ADP ribosylation factor like GTPase 4D
764	61	DUSP7	dual specificity phosphatase 7
765	60	TUT4	terminal uridylyl transferase 4
766	60	FRMD5	FERM domain containing 5
767	60	SURF4	surfeit 4
768	60	POLQ	DNA polymerase theta
769	60	SH2B3	SH2B adaptor protein 3
770	60	CTPS2	CTP synthase 2
771	60	ANKRD28	ankyrin repeat domain 28
772	60	HABP4	hyaluronan binding protein 4
773	60	C15orf41	chromosome 15 open reading frame 41
774	60	RAMAC	RNA guanine-7 methyltransferase activating subunit
775	60	MAN2A2	mannosidase alpha class 2A member 2
776	60	VPS33A	VPS33A, CORVET/HOPS core subunit
777	60	RUNX1T1	RUNX1 translocation partner 1
778	60	FAM122C	family with sequence similarity 122C
779	60	TRHDE	thyrotropin releasing hormone degrading enzyme
780	60	TP53	tumor protein p53
781	60	CFL2	cofilin 2
782	59	ANKRD46	ankyrin repeat domain 46
783	59	DYNC2LI1	dynein cytoplasmic 2 light intermediate chain 1
784	59	ZCCHC10	zinc finger CCHC-type containing 10
785	59	KCNC1	potassium voltage-gated channel subfamily C member 1
786	59	SFT2D3	SFT2 domain containing 3
787	59	GPIHBP1	glycosylphosphatidylinositol anchored high density lipoprotein binding protein 1
788	59	FAM20A	FAM20A, golgi associated secretory pathway pseudokinase
789	59	PLCXD3	phosphatidylinositol specific phospholipase C X domain containing 3
790	59	REEP1	receptor accessory protein 1
791	59	POU2F1	POU class 2 homeobox 1
792	59	CRK	CRK proto-oncogene, adaptor protein
793	59	TPP1	tripeptidyl peptidase 1
794	59	PLCG2	phospholipase C gamma 2
795	59	DYRK2	dual specificity tyrosine phosphorylation regulated kinase 2
796	59	WARS2	tryptophanyl tRNA synthetase 2, mitochondrial
797	59	LYVE1	lymphatic vessel endothelial hyaluronan receptor 1
798	59	NUDT15	nudix hydrolase 15
799	59	RPS6KA3	ribosomal protein S6 kinase A3
800	59	SPTBN4	spectrin beta, non-erythrocytic 4
801	59	DAGLA	diacylglycerol lipase alpha
802	59	PLCB4	phospholipase C beta 4
803	58	VGLL3	vestigial like family member 3
804	58	CASKIN1	CASK interacting protein 1
805	58	CPM	carboxypeptidase M
806	58	PAX3	paired box 3
807	58	SBNO1	strawberry notch homolog 1
808	58	HTR4	5-hydroxytryptamine receptor 4
809	58	MMP11	matrix metallopeptidase 11
810	58	ARHGAP8	Rho GTPase activating protein 8
811	58	EPHB1	EPH receptor B1
812	58	ZNF215	zinc finger protein 215
813	58	MYCBP	MYC binding protein
814	58	TMEM144	transmembrane protein 144
815	58	FBXO32	F-box protein 32
816	58	GOLGA4	golgin A4
817	58	SYT2	synaptotagmin 2
818	58	IFNLR1	interferon lambda receptor 1
819	58	DOCK3	dedicator of cytokinesis 3
820	58	ELK4	ELK4, ETS transcription factor
821	58	SNN	stannin
822	58	NAA30	N(alpha)-acetyltransferase 30, NatC catalytic subunit
823	58	TEX261	testis expressed 261
824	58	GDAP2	ganglioside induced differentiation associated protein 2
825	58	UBE2K	ubiquitin conjugating enzyme E2 K
826	58	ZNF792	zinc finger protein 792
827	57	SULF2	sulfatase 2
828	57	RNF5	ring finger protein 5
829	57	OSTF1	osteoclast stimulating factor 1
830	57	HSPE1-MOB4	HSPE1-MOB4 readthrough
831	57	LMX1A	LIM homeobox transcription factor 1 alpha
832	57	ERP29	endoplasmic reticulum protein 29
833	57	CLOCK	clock circadian regulator
834	57	IFT80	intraflagellar transport 80
835	57	RB1	RB transcriptional corepressor 1
836	57	C3orf38	chromosome 3 open reading frame 38
837	57	ZNF318	zinc finger protein 318
838	57	PPARA	peroxisome proliferator activated receptor alpha
839	57	GPR156	G protein-coupled receptor 156
840	57	BBX	BBX, HMG-box containing
841	57	CNOT6	CCR4-NOT transcription complex subunit 6
842	57	SREK1IP1	SREK1 interacting protein 1
843	57	SRGAP3	SLIT-ROBO Rho GTPase activating protein 3
844	57	ATP6V1C1	ATPase H+ transporting V1 subunit C1
845	57	RNMT	RNA guanine-7 methyltransferase
846	57	DKK3	dickkopf WNT signaling pathway inhibitor 3
847	57	COL1A1	collagen type I alpha 1 chain
848	57	BRWD1	bromodomain and WD repeat domain containing 1
849	57	SERPINB9	serpin family B member 9
850	57	SMIM13	small integral membrane protein 13
851	57	CREB3L2	cAMP responsive element binding protein 3 like 2
852	57	TMEM41A	transmembrane protein 41A
853	57	ECHDC1	ethylmalonyl-CoA decarboxylase 1
854	56	CDKAL1	CDK5 regulatory subunit associated protein 1 like 1
855	56	ACTR10	actin related protein 10 homolog
856	56	SYNC	syncoilin, intermediate filament protein
857	56	ATP2B4	ATPase plasma membrane Ca2+ transporting 4
858	56	AGBL1	ATP/GTP binding protein like 1
859	56	TBX5	T-box 5
860	56	ZNF311	zinc finger protein 311
861	56	DMRT2	doublesex and mab-3 related transcription factor 2
862	56	RAG1	recombination activating 1
863	56	ARID1B	AT-rich interaction domain 1B
864	56	HS2ST1	heparan sulfate 2-O-sulfotransferase 1
865	56	AAK1	AP2 associated kinase 1
866	56	ADIPOR2	adiponectin receptor 2
867	56	MON2	MON2 homolog, regulator of endosome-to-Golgi trafficking
868	55	FOXN3	forkhead box N3
869	55	OPRM1	opioid receptor mu 1
870	55	ZNF202	zinc finger protein 202
871	55	CACNA1E	calcium voltage-gated channel subunit alpha1 E
872	55	MSANTD2	Myb/SANT DNA binding domain containing 2
873	55	PSORS1C2	psoriasis susceptibility 1 candidate 2
874	55	DAPK1	death associated protein kinase 1
875	55	SYT1	synaptotagmin 1
876	55	EHF	ETS homologous factor
877	55	SEMA4F	ssemaphorin 4F
878	55	NIPA1	NIPA magnesium transporter 1
879	55	RNF115	ring finger protein 115
880	55	SLC17A2	solute carrier family 17 member 2
881	55	CYB561D1	cytochrome b561 family member D1
882	55	ZNF443	zinc finger protein 443
883	55	ST8SIA1	ST8 alpha-N-acetyl-neuraminide alpha-2,8-sialyltransferase 1
884	55	KIAA0895	KIAA0895
885	55	MAP3K3	mitogen-activated protein kinase kinase kinase 3
886	55	BTBD9	BTB domain containing 9
887	55	RBM38	RNA binding motif protein 38
888	55	PDXDC1	pyridoxal dependent decarboxylase domain containing 1
889	55	PRDM1	PR/SET domain 1
890	55	CYTH3	cytohesin 3
891	54	CAPN3	calpain 3
892	54	POM121L12	POM121 transmembrane nucleoporin like 12
893	54	SEC14L5	SEC14 like lipid binding 5
894	54	SOCS7	suppressor of cytokine signaling 7
895	54	UGT3A1	UDP glycosyltransferase family 3 member A1
896	54	SNAI3	snail family transcriptional repressor 3
897	54	LDB1	LIM domain binding 1
898	54	OSM	oncostatin M
899	54	PPP1R12B	protein phosphatase 1 regulatory subunit 12B
900	54	YY1	YY1 transcription factor
901	54	PRDM2	PR/SET domain 2
902	54	ZNF799	zinc finger protein 799
903	54	SLC45A4	solute carrier family 45 member 4
904	54	CTHRC1	collagen triple helix repeat containing 1
905	54	CHST3	carbohydrate sulfotransferase 3
906	54	PDSS1	decaprenyl diphosphate synthase subunit 1
907	54	NID2	nidogen 2
908	54	MOB1A	MOB kinase activator 1A
909	54	ZNF273	zinc finger protein 273
910	54	CRTAP	cartilage associated protein
911	54	NEFM	neurofilament medium
912	53	RDH10	retinol dehydrogenase 10
913	53	ODF2L	outer dense fiber of sperm tails 2 like
914	53	ADAM28	ADAM metallopeptidase domain 28
915	53	RRP1B	ribosomal RNA processing 1B
916	53	FAM180A	family with sequence similarity 180 member A
917	53	TNFSF10	TNF superfamily member 10
918	53	RAB11FIP2	RAB11 family interacting protein 2
919	53	P2RX1	purinergic receptor P2X 1
920	53	HK2	hexokinase 2
921	53	FRS2	fibroblast growth factor receptor substrate 2
922	53	IDH2	isocitrate dehydrogenase (NADP(+)) 2, mitochondrial
923	53	BTN2A1	butyrophilin subfamily 2 member A1
924	53	MYO5B	myosin VB
925	53	HELZ	helicase with zinc finger
926	53	FOPNL	FGFR1OP N-terminal like
927	52	PANX2	pannexin 2
928	52	MLLT10	MLLT10, histone lysine methyltransferase DOT1L cofactor
929	52	CAP1	cyclase associated actin cytoskeleton regulatory protein 1
930	52	DARS2	aspartyl-tRNA synthetase 2, mitochondrial
931	52	KLK10	kallikrein related peptidase 10
932	52	ARMC9	armadillo repeat containing 9
933	52	KRT5	keratin 5
934	52	B3GAT3	beta-1,3-glucuronyltransferase 3
935	52	C19orf84	chromosome 19 open reading frame 84
936	52	RGPD8	RANBP2-like and GRIP domain containing 8
937	52	PIK3CA	phosphatidylinositol-4,5-bisphosphate 3-kinase catalytic subunit alpha
938	52	MED6	mediator complex subunit 6
939	52	RGPD6	RANBP2-like and GRIP domain containing 6
940	52	GPAT3	glycerol-3-phosphate acyltransferase 3
941	52	FBXO22	F-box protein 22
942	52	MGLL	monoglyceride lipase
943	52	NEXMIF	neurite extension and migration factor
944	52	MDFI	MyoD family inhibitor
945	52	ICOS	inducible T cell costimulator
946	52	CCNY	cyclin Y
947	52	KREMEN1	kringle containing transmembrane protein 1
948	52	COL9A1	collagen type IX alpha 1 chain
949	52	SEC31B	SEC31 homolog B, COPII coat complex component
950	52	RGPD5	RANBP2-like and GRIP domain containing 5
951	52	DST	dystonin
952	52	RFX5	regulatory factor X5
953	51	EPPIN	epididymal peptidase inhibitor
954	51	TENM2	teneurin transmembrane protein 2
955	51	DAPK2	death associated protein kinase 2
956	51	GAB3	GRB2 associated binding protein 3
957	51	PPP3CA	protein phosphatase 3 catalytic subunit alpha
958	51	STARD4	StAR related lipid transfer domain containing 4
959	51	USP6	ubiquitin specific peptidase 6
960	51	IKZF3	IKAROS family zinc finger 3
961	51	INPP5A	inositol polyphosphate-5-phosphatase A
962	51	ENAM	enamelin
963	51	NSD1	nuclear receptor binding SET domain protein 1
964	51	TSPYL5	TSPY like 5
965	51	ESPL1	extra spindle pole bodies like 1, separase
966	51	TMED4	transmembrane p24 trafficking protein 4
967	51	RASA4	RAS p21 protein activator 4
968	51	SCGB2B2	secretoglobin family 2B member 2
969	51	PTPRO	protein tyrosine phosphatase, receptor type O
970	51	EGR3	early growth response 3
971	51	KCNJ3	potassium voltage-gated channel subfamily J member 3
972	51	GABPA	GA binding protein transcription factor subunit alpha
973	51	DYRK1A	dual specificity tyrosine phosphorylation regulated kinase 1A
974	51	BCL2L1	BCL2 like 1
975	51	L2HGDH	L-2-hydroxyglutarate dehydrogenase
976	51	SBK1	SH3 domain binding kinase 1
977	51	AGBL2	ATP/GTP binding protein like 2
978	51	MGA	MGA, MAX dimerization protein
979	50	SMAD2	SMAD family member 2
980	50	ZNF548	zinc finger protein 548
981	50	SLC8A2	solute carrier family 8 member A2
982	50	KRT78	keratin 78
983	50	GRAMD1B	GRAM domain containing 1B
984	50	SNX6	sorting nexin 6
985	50	LCE2D	late cornified envelope 2D
986	50	SKIDA1	SKI/DACH domain containing 1
987	50	MBTPS2	membrane bound transcription factor peptidase, site 2
988	50	ZNF432	zinc finger protein 432
989	50	CHRD	chordin
990	50	TRIM33	tripartite motif containing 33

## Sheet: miR-16-5p
Rank	Target Score	Gene Symbol	Gene Name
1	100	PAPPA	pappalysin 1
2	100	FASN	fatty acid synthase
3	100	UNC80	unc-80 homolog, NALCN channel complex subunit
4	100	FGF2	fibroblast growth factor 2
5	100	TNRC6B	trinucleotide repeat containing 6B
6	100	PTPN4	protein tyrosine phosphatase, non-receptor type 4
7	100	PHF19	PHD finger protein 19
8	100	DESI1	desumoylating isopeptidase 1
9	99	UBE2Q1	ubiquitin conjugating enzyme E2 Q1
10	99	LSM11	LSM11, U7 small nuclear RNA associated
11	99	NECTIN1	nectin cell adhesion molecule 1
12	99	GAREM1	GRB2 associated regulator of MAPK1 subtype 1
13	99	ANKUB1	ankyrin repeat and ubiquitin domain containing 1
14	99	FBXO21	F-box protein 21
15	99	CCNE1	cyclin E1
16	99	ATG14	autophagy related 14
17	99	LUZP1	leucine zipper protein 1
18	99	SLC13A3	solute carrier family 13 member 3
19	99	ARIH1	ariadne RBR E3 ubiquitin protein ligase 1
20	99	MGAT4A	alpha-1,3-mannosyl-glycoprotein 4-beta-N-acetylglucosaminyltransferase A
21	99	EPHB2	EPH receptor B2
22	99	BTRC	beta-transducin repeat containing E3 ubiquitin protein ligase
23	99	SPRYD3	SPRY domain containing 3
24	99	ARL2	ADP ribosylation factor like GTPase 2
25	99	CASK	calcium/calmodulin dependent serine protein kinase
26	99	NUP50	nucleoporin 50
27	99	DCLK1	doublecortin like kinase 1
28	99	CYB561A3	cytochrome b561 family member A3
29	99	ZBTB46	zinc finger and BTB domain containing 46
30	99	FGF7	fibroblast growth factor 7
31	98	RECK	reversion inducing cysteine rich protein with kazal motifs
32	98	PLAG1	PLAG1 zinc finger
33	98	AXIN2	axin 2
34	98	GPR63	G protein-coupled receptor 63
35	98	SYNJ1	synaptojanin 1
36	98	ABL2	ABL proto-oncogene 2, non-receptor tyrosine kinase
37	98	SCN8A	sodium voltage-gated channel alpha subunit 8
38	98	CACNA1E	calcium voltage-gated channel subunit alpha1 E
39	98	PISD	phosphatidylserine decarboxylase
40	98	KCNJ2	potassium voltage-gated channel subfamily J member 2
41	98	C2orf42	chromosome 2 open reading frame 42
42	98	UBE2V1	ubiquitin conjugating enzyme E2 V1
43	98	KIF1B	kinesin family member 1B
44	98	SPRED1	sprouty related EVH1 domain containing 1
45	98	SREK1	splicing regulatory glutamic acid and lysine rich protein 1
46	98	TBL1XR1	transducin beta like 1 X-linked receptor 1
47	98	MTMR3	myotubularin related protein 3
48	98	TLK1	tousled like kinase 1
49	98	SLC11A2	solute carrier family 11 member 2
50	98	MOB3B	MOB kinase activator 3B
51	98	ZBTB44	zinc finger and BTB domain containing 44
52	98	ANO3	anoctamin 3
53	98	SLC9A6	solute carrier family 9 member A6
54	98	APLN	apelin
55	98	AKT3	AKT serine/threonine kinase 3
56	98	IPO7	importin 7
57	98	RASGEF1B	RasGEF domain family member 1B
58	98	ATG9A	autophagy related 9A
59	98	CPEB2	cytoplasmic polyadenylation element binding protein 2
60	98	AHCYL2	adenosylhomocysteinase like 2
61	98	MYB	MYB proto-oncogene, transcription factor
62	98	CCND2	cyclin D2
63	98	KIF5C	kinesin family member 5C
64	98	UBN2	ubinuclein 2
65	98	UBE4B	ubiquitination factor E4B
66	98	ARL3	ADP ribosylation factor like GTPase 3
67	97	MAMSTR	MEF2 activating motif and SAP domain containing transcriptional regulator
68	97	CDCA4	cell division cycle associated 4
69	97	KDSR	3-ketodihydrosphingosine reductase
70	97	KIF23	kinesin family member 23
71	97	TFAP2A	transcription factor AP-2 alpha
72	97	PPM1E	protein phosphatase, Mg2+/Mn2+ dependent 1E
73	97	SHOC2	SHOC2, leucine rich repeat scaffold protein
74	97	HTR2A	5-hydroxytryptamine receptor 2A
75	97	LURAP1L	leucine rich adaptor protein 1 like
76	97	DMPK	DM1 protein kinase
77	97	RAB11FIP2	RAB11 family interacting protein 2
78	97	TMEM100	transmembrane protein 100
79	97	RASSF8	Ras association domain family member 8
80	97	FBXW7	F-box and WD repeat domain containing 7
81	97	DNAJB4	DnaJ heat shock protein family (Hsp40) member B4
82	97	GRM7	glutamate metabotropic receptor 7
83	97	WEE1	WEE1 G2 checkpoint kinase
84	97	STOX2	storkhead box 2
85	97	CYP26B1	cytochrome P450 family 26 subfamily B member 1
86	96	N4BP1	NEDD4 binding protein 1
87	96	PLPP1	phospholipid phosphatase 1
88	96	ZNF691	zinc finger protein 691
89	96	ZCCHC3	zinc finger CCHC-type containing 3
90	96	RNF144B	ring finger protein 144B
91	96	ARMH4	armadillo-like helical domain containing 4
92	96	SALL4	spalt like transcription factor 4
93	96	TBPL1	TATA-box binding protein like 1
94	96	CFAP45	cilia and flagella associated protein 45
95	96	CNOT6L	CCR4-NOT transcription complex subunit 6 like
96	96	SEMA6D	semaphorin 6D
97	96	RFX3	regulatory factor X3
98	96	PCMT1	protein-L-isoaspartate (D-aspartate) O-methyltransferase
99	96	CBX2	chromobox 2
100	96	EDA	ectodysplasin A
101	96	SEC24A	SEC24 homolog A, COPII coat complex component
102	96	KLHL2	kelch like family member 2
103	96	PAFAH1B1	platelet activating factor acetylhydrolase 1b regulatory subunit 1
104	96	PTPN3	protein tyrosine phosphatase, non-receptor type 3
105	96	ZBTB34	zinc finger and BTB domain containing 34
106	96	CASR	calcium sensing receptor
107	96	MYLK	myosin light chain kinase
108	96	CCDC6	coiled-coil domain containing 6
109	96	PAFAH1B2	platelet activating factor acetylhydrolase 1b catalytic subunit 2
110	96	NAPG	NSF attachment protein gamma
111	96	GABARAPL1	GABA type A receptor associated protein like 1
112	96	ZNF367	zinc finger protein 367
113	96	STXBP3	syntaxin binding protein 3
114	95	ZMAT3	zinc finger matrin-type 3
115	95	UBFD1	ubiquitin family domain containing 1
116	95	CHAC1	ChaC glutathione specific gamma-glutamylcyclotransferase 1
117	95	HIPK2	homeodomain interacting protein kinase 2
118	95	CEP55	centrosomal protein 55
119	95	MKX	mohawk homeobox
120	95	TNFSF13B	TNF superfamily member 13b
121	95	IPPK	inositol-pentakisphosphate 2-kinase
122	95	VEGFA	vascular endothelial growth factor A
123	95	SLC25A37	solute carrier family 25 member 37
124	95	KIF5B	kinesin family member 5B
125	95	LATS1	large tumor suppressor kinase 1
126	95	SETD3	SET domain containing 3, actin histidine methyltransferase
127	95	MAP2K1	mitogen-activated protein kinase kinase 1
128	95	SMURF1	SMAD specific E3 ubiquitin protein ligase 1
129	95	USP25	ubiquitin specific peptidase 25
130	95	FGFR1	fibroblast growth factor receptor 1
131	95	MYBL1	MYB proto-oncogene like 1
132	95	GPATCH8	G-patch domain containing 8
133	95	CBX4	chromobox 4
134	94	JPH3	junctophilin 3
135	94	USP42	ubiquitin specific peptidase 42
136	94	STRADB	STE20 related adaptor beta
137	94	RNF217	ring finger protein 217
138	94	LRRN3	leucine rich repeat neuronal 3
139	94	STXBP5	syntaxin binding protein 5
140	94	ZFHX4	zinc finger homeobox 4
141	94	ZNF622	zinc finger protein 622
142	94	PTPRR	protein tyrosine phosphatase, receptor type R
143	94	ATXN2	ataxin 2
144	94	ZNRF2	zinc and ring finger 2
145	94	OOEP	oocyte expressed protein
146	94	P3H2	prolyl 3-hydroxylase 2
147	94	ZBTB39	zinc finger and BTB domain containing 39
148	94	SRPRA	SRP receptor subunit alpha
149	94	PLXNA4	plexin A4
150	94	WNK3	WNK lysine deficient protein kinase 3
151	94	PPP1R11	protein phosphatase 1 regulatory inhibitor subunit 11
152	94	DDX3X	DEAD-box helicase 3 X-linked
153	94	LRIG2	leucine rich repeats and immunoglobulin like domains 2
154	94	ARHGDIA	Rho GDP dissociation inhibitor alpha
155	94	PPP2R1B	protein phosphatase 2 scaffold subunit Abeta
156	94	DCP1A	decapping mRNA 1A
157	94	CHEK1	checkpoint kinase 1
158	94	OMG	oligodendrocyte myelin glycoprotein
159	94	GALNT13	polypeptide N-acetylgalactosaminyltransferase 13
160	93	ACTR2	ARP2 actin related protein 2 homolog
161	93	GHR	growth hormone receptor
162	93	BTAF1	B-TFIID TATA-box binding protein associated factor 1
163	93	AVL9	AVL9 cell migration associated
164	93	TRANK1	tetratricopeptide repeat and ankyrin repeat containing 1
165	93	FBXL20	F-box and leucine rich repeat protein 20
166	93	DIXDC1	DIX domain containing 1
167	93	CCND1	cyclin D1
168	93	UBE4A	ubiquitination factor E4A
169	93	MFN2	mitofusin 2
170	93	WNT3A	Wnt family member 3A
171	93	SOCS6	suppressor of cytokine signaling 6
172	93	HSPA4L	heat shock protein family A (Hsp70) member 4 like
173	93	SEL1L3	SEL1L family member 3
174	93	FOXK1	forkhead box K1
175	93	SYT3	synaptotagmin 3
176	93	HSPG2	heparan sulfate proteoglycan 2
177	93	CD2AP	CD2 associated protein
178	93	SUCO	SUN domain containing ossification factor
179	93	MYO5A	myosin VA
180	93	AMOTL1	angiomotin like 1
181	93	KANK1	KN motif and ankyrin repeat domains 1
182	93	RBPJ	recombination signal binding protein for immunoglobulin kappa J region
183	93	SYDE2	synapse defective Rho GTPase homolog 2
184	93	TMEM245	transmembrane protein 245
185	93	RPS6KA3	ribosomal protein S6 kinase A3
186	93	PLXNC1	plexin C1
187	93	VPS33B	VPS33B, late endosome and lysosome associated
188	93	KIF21A	kinesin family member 21A
189	92	ZMYM2	zinc finger MYM-type containing 2
190	92	SUMO3	small ubiquitin-like modifier 3
191	92	CACUL1	CDK2 associated cullin domain 1
192	92	PIAS2	protein inhibitor of activated STAT 2
193	92	ACVR2A	activin A receptor type 2A
194	92	TBP	TATA-box binding protein
195	92	STK33	serine/threonine kinase 33
196	92	SLIT2	slit guidance ligand 2
197	92	XPO7	exportin 7
198	92	E2F3	E2F transcription factor 3
199	92	SMAD7	SMAD family member 7
200	92	YTHDC1	YTH domain containing 1
201	92	CHD2	chromodomain helicase DNA binding protein 2
202	92	SLC12A2	solute carrier family 12 member 2
203	92	TMCC1	transmembrane and coiled-coil domain family 1
204	92	COP1	COP1, E3 ubiquitin ligase
205	92	ADAMTS3	ADAM metallopeptidase with thrombospondin type 1 motif 3
206	92	AGO4	argonaute RISC catalytic component 4
207	92	KCNK10	potassium two pore domain channel subfamily K member 10
208	92	ASH1L	ASH1 like histone lysine methyltransferase
209	92	RAD23B	RAD23 homolog B, nucleotide excision repair protein
210	92	SIRT4	sirtuin 4
211	92	TMEM178B	transmembrane protein 178B
212	92	RNF10	ring finger protein 10
213	92	CD47	CD47 molecule
214	92	IFT74	intraflagellar transport 74
215	92	PTH	parathyroid hormone
216	92	G2E3	G2/M-phase specific E3 ubiquitin protein ligase
217	92	ATXN7L2	ataxin 7 like 2
218	92	LITAF	lipopolysaccharide induced TNF factor
219	92	KRTAP11-1	keratin associated protein 11-1
220	92	TRABD2B	TraB domain containing 2B
221	92	ZNF449	zinc finger protein 449
222	92	RETREG2	reticulophagy regulator family member 2
223	92	DLL1	delta like canonical Notch ligand 1
224	92	NHLRC2	NHL repeat containing 2
225	92	SLC20A2	solute carrier family 20 member 2
226	92	NAA25	N(alpha)-acetyltransferase 25, NatB auxiliary subunit
227	92	LAMP3	lysosomal associated membrane protein 3
228	92	TMEM183A	transmembrane protein 183A
229	92	CDC25A	cell division cycle 25A
230	92	MEOX2	mesenchyme homeobox 2
231	92	CPEB3	cytoplasmic polyadenylation element binding protein 3
232	92	MEX3C	mex-3 RNA binding family member C
233	92	PCDH17	protocadherin 17
234	91	ATXN7L1	ataxin 7 like 1
235	91	SIK1	salt inducible kinase 1
236	91	SALL1	spalt like transcription factor 1
237	91	CC2D1B	coiled-coil and C2 domain containing 1B
238	91	INSR	insulin receptor
239	91	POU2F1	POU class 2 homeobox 1
240	91	ZNRF3	zinc and ring finger 3
241	91	CLOCK	clock circadian regulator
242	91	KRTAP4-6	keratin associated protein 4-6
243	91	CDC42SE2	CDC42 small effector 2
244	91	ZFHX3	zinc finger homeobox 3
245	91	PPM1A	protein phosphatase, Mg2+/Mn2+ dependent 1A
246	91	CCNT1	cyclin T1
247	91	NOS1	nitric oxide synthase 1
248	91	LRRK1	leucine rich repeat kinase 1
249	91	RPS6KA6	ribosomal protein S6 kinase A6
250	91	TLL1	tolloid like 1
251	91	EZH1	enhancer of zeste 1 polycomb repressive complex 2 subunit
252	91	SPTLC1	serine palmitoyltransferase long chain base subunit 1
253	91	GATAD2A	GATA zinc finger domain containing 2A
254	91	AMER1	APC membrane recruitment protein 1
255	91	RAB9B	RAB9B, member RAS oncogene family
256	91	LARGE2	LARGE xylosyl- and glucuronyltransferase 2
257	91	RARB	retinoic acid receptor beta
258	91	ZC3H13	zinc finger CCCH-type containing 13
259	91	CSDE1	cold shock domain containing E1
260	90	WIPI2	WD repeat domain, phosphoinositide interacting 2
261	90	TFCP2L1	transcription factor CP2 like 1
262	90	CDK5R1	cyclin dependent kinase 5 regulatory subunit 1
263	90	SLC36A1	solute carrier family 36 member 1
264	90	TGFBR3	transforming growth factor beta receptor 3
265	90	2022-09-02	septin 2
266	90	MAP3K13	mitogen-activated protein kinase kinase kinase 13
267	90	FAM133B	family with sequence similarity 133 member B
268	90	UBQLNL	ubiquilin like
269	90	TRIM66	tripartite motif containing 66
270	90	ELMSAN1	ELM2 and Myb/SANT domain containing 1
271	90	AK4	adenylate kinase 4
272	90	ABHD2	abhydrolase domain containing 2
273	90	C1orf21	chromosome 1 open reading frame 21
274	90	NRN1	neuritin 1
275	90	ADGRL1	adhesion G protein-coupled receptor L1
276	90	JARID2	jumonji and AT-rich interaction domain containing 2
277	90	SYNRG	synergin gamma
278	90	USP31	ubiquitin specific peptidase 31
279	90	SEMA3A	semaphorin 3A
280	90	TAB3	TGF-beta activated kinase 1 (MAP3K7) binding protein 3
281	90	LRIG1	leucine rich repeats and immunoglobulin like domains 1
282	90	TMC7	transmembrane channel like 7
283	90	DENND1B	DENN domain containing 1B
284	90	AMOT	angiomotin
285	90	FERMT2	fermitin family member 2
286	90	ILDR2	immunoglobulin like domain containing receptor 2
287	90	CSRNP1	cysteine and serine rich nuclear protein 1
288	90	NR2C2	nuclear receptor subfamily 2 group C member 2
289	90	ELL	elongation factor for RNA polymerase II
290	90	C12orf76	chromosome 12 open reading frame 76
291	90	BAG4	BCL2 associated athanogene 4
292	89	DYRK1B	dual specificity tyrosine phosphorylation regulated kinase 1B
293	89	ZSCAN31	zinc finger and SCAN domain containing 31
294	89	PDZD8	PDZ domain containing 8
295	89	ARFGAP2	ADP ribosylation factor GTPase activating protein 2
296	89	IKBKB	inhibitor of nuclear factor kappa B kinase subunit beta
297	89	CDK17	cyclin dependent kinase 17
298	89	ROCK2	Rho associated coiled-coil containing protein kinase 2
299	89	PNPLA6	patatin like phospholipase domain containing 6
300	89	MED26	mediator complex subunit 26
301	89	ATXN1L	ataxin 1 like
302	89	ISLR	immunoglobulin superfamily containing leucine rich repeat
303	89	PRDM4	PR/SET domain 4
304	89	UNC5D	unc-5 netrin receptor D
305	89	SIK1B	salt inducible kinase 1B (putative)
306	89	SKI	SKI proto-oncogene
307	89	MNT	MAX network transcriptional repressor
308	89	GSTCD	glutathione S-transferase C-terminal domain containing
309	89	CBX6	chromobox 6
310	89	PARVA	parvin alpha
311	89	MKNK1	MAP kinase interacting serine/threonine kinase 1
312	89	ADRB2	adrenoceptor beta 2
313	89	CMPK1	cytidine/uridine monophosphate kinase 1
314	89	COL12A1	collagen type XII alpha 1 chain
315	89	SERBP1	SERPINE1 mRNA binding protein 1
316	89	ETNK1	ethanolamine kinase 1
317	89	ANKS1A	ankyrin repeat and sterile alpha motif domain containing 1A
318	89	HIGD1A	HIG1 hypoxia inducible domain family member 1A
319	89	BCL11B	BCL11B, BAF complex component
320	89	ARHGAP32	Rho GTPase activating protein 32
321	89	TMEM189-UBE2V1	TMEM189-UBE2V1 readthrough
322	89	FAM91A1	family with sequence similarity 91 member A1
323	89	SEMA5B	semaphorin 5B
324	89	SGK1	serum/glucocorticoid regulated kinase 1
325	89	RS1	retinoschisin 1
326	89	PIP4P2	phosphatidylinositol-4,5-bisphosphate 4-phosphatase 2
327	89	CHPT1	choline phosphotransferase 1
328	89	RELN	reelin
329	89	PCDH9	protocadherin 9
330	89	CLCN4	chloride voltage-gated channel 4
331	88	TCAIM	T cell activation inhibitor, mitochondrial
332	88	EPHA7	EPH receptor A7
333	88	TMEM268	transmembrane protein 268
334	88	CACNA2D1	calcium voltage-gated channel auxiliary subunit alpha2delta 1
335	88	RASEF	RAS and EF-hand domain containing
336	88	RREB1	ras responsive element binding protein 1
337	88	CAPRIN1	cell cycle associated protein 1
338	88	EGLN1	egl-9 family hypoxia inducible factor 1
339	88	PRRC2C	proline rich coiled-coil 2C
340	88	CEP85L	centrosomal protein 85 like
341	88	RBM6	RNA binding motif protein 6
342	88	EXOC3L2	exocyst complex component 3 like 2
343	88	CDC37L1	cell division cycle 37 like 1
344	88	SCOC	short coiled-coil protein
345	88	HERC6	HECT and RLD domain containing E3 ubiquitin protein ligase family member 6
346	88	GNAT1	G protein subunit alpha transducin 1
347	88	DRD1	dopamine receptor D1
348	88	CXCR5	C-X-C motif chemokine receptor 5
349	88	PDIA6	protein disulfide isomerase family A member 6
350	88	RBBP6	RB binding protein 6, ubiquitin ligase
351	88	PIK3R1	phosphoinositide-3-kinase regulatory subunit 1
352	88	USP15	ubiquitin specific peptidase 15
353	88	PAG1	phosphoprotein membrane anchor with glycosphingolipid microdomains 1
354	88	SNX16	sorting nexin 16
355	88	IVNS1ABP	influenza virus NS1A binding protein
356	88	WNT7A	Wnt family member 7A
357	88	SNRPB2	small nuclear ribonucleoprotein polypeptide B2
358	88	QKI	QKI, KH domain containing RNA binding
359	88	DMTF1	cyclin D binding myb like transcription factor 1
360	88	LRP6	LDL receptor related protein 6
361	88	BZW1	basic leucine zipper and W2 domains 1
362	88	FAM81A	family with sequence similarity 81 member A
363	88	SMIM13	small integral membrane protein 13
364	88	GLS2	glutaminase 2
365	88	MOB4	MOB family member 4, phocein
366	88	KCNG4	potassium voltage-gated channel modifier subfamily G member 4
367	88	HMGA1	high mobility group AT-hook 1
368	88	MYO5B	myosin VB
369	87	SPTBN2	spectrin beta, non-erythrocytic 2
370	87	TENM2	teneurin transmembrane protein 2
371	87	PDE3B	phosphodiesterase 3B
372	87	HTR4	5-hydroxytryptamine receptor 4
373	87	ATXN7L3	ataxin 7 like 3
374	87	CHUK	conserved helix-loop-helix ubiquitous kinase
375	87	USP44	ubiquitin specific peptidase 44
376	87	WWC1	WW and C2 domain containing 1
377	87	SIPA1L2	signal induced proliferation associated 1 like 2
378	87	MCU	mitochondrial calcium uniporter
379	87	SSR1	signal sequence receptor subunit 1
380	87	CUX1	cut like homeobox 1
381	87	RUNDC3B	RUN domain containing 3B
382	87	PEX13	peroxisomal biogenesis factor 13
383	87	HEPHL1	hephaestin like 1
384	87	SLC4A4	solute carrier family 4 member 4
385	87	HECTD1	HECT domain E3 ubiquitin protein ligase 1
386	87	VPS4A	vacuolar protein sorting 4 homolog A
387	87	CDC27	cell division cycle 27
388	87	NAV1	neuron navigator 1
389	87	RET	ret proto-oncogene
390	87	MTFR1L	mitochondrial fission regulator 1 like
391	87	SLC6A11	solute carrier family 6 member 11
392	87	DDX3Y	DEAD-box helicase 3 Y-linked
393	87	DEPDC4	DEP domain containing 4
394	86	ANXA11	annexin A11
395	86	CLUH	clustered mitochondria homolog
396	86	RFK	riboflavin kinase
397	86	KPNA3	karyopherin subunit alpha 3
398	86	ST8SIA3	ST8 alpha-N-acetyl-neuraminide alpha-2,8-sialyltransferase 3
399	86	TARBP2	TARBP2, RISC loading complex RNA binding subunit
400	86	USP3	ubiquitin specific peptidase 3
401	86	GALNT7	polypeptide N-acetylgalactosaminyltransferase 7
402	86	LGR5	leucine rich repeat containing G protein-coupled receptor 5
403	86	MYEF2	myelin expression factor 2
404	86	YRDC	yrdC N6-threonylcarbamoyltransferase domain containing
405	86	ARHGAP12	Rho GTPase activating protein 12
406	86	CPD	carboxypeptidase D
407	86	SLC39A10	solute carrier family 39 member 10
408	86	KIF3B	kinesin family member 3B
409	86	SYPL1	synaptophysin like 1
410	86	OGT	O-linked N-acetylglucosamine (GlcNAc) transferase
411	86	UNC13A	unc-13 homolog A
412	86	YWHAH	tyrosine 3-monooxygenase/tryptophan 5-monooxygenase activation protein eta
413	86	SOBP	sine oculis binding protein homolog
414	86	SLC35G1	solute carrier family 35 member G1
415	86	GFAP	glial fibrillary acidic protein
416	86	PIP4P1	phosphatidylinositol-4,5-bisphosphate 4-phosphatase 1
417	86	SPAG7	sperm associated antigen 7
418	86	IARS	isoleucyl-tRNA synthetase
419	86	CDK8	cyclin dependent kinase 8
420	86	CYP2S1	cytochrome P450 family 2 subfamily S member 1
421	86	TUBA4A	tubulin alpha 4a
422	86	RSPO3	R-spondin 3
423	86	DPY19L4	dpy-19 like 4
424	86	MASP1	mannan binding lectin serine peptidase 1
425	86	COPS7B	COP9 signalosome subunit 7B
426	86	NF1	neurofibromin 1
427	86	KCNN4	potassium calcium-activated channel subfamily N member 4
428	86	CMC4	C-X9-C motif containing 4
429	86	SESN1	sestrin 1
430	86	SON	SON DNA binding protein
431	86	NOB1	NIN1 (RPN12) binding protein 1 homolog
432	86	WBP11	WW domain binding protein 11
433	86	DENND2C	DENN domain containing 2C
434	86	HOXA10	homeobox A10
435	86	NUFIP2	nuclear FMR1 interacting protein 2
436	85	ARHGAP20	Rho GTPase activating protein 20
437	85	RAB9A	RAB9A, member RAS oncogene family
438	85	BTG2	BTG anti-proliferation factor 2
439	85	RBM12	RNA binding motif protein 12
440	85	ZNHIT6	zinc finger HIT-type containing 6
441	85	RICTOR	RPTOR independent companion of MTOR complex 2
442	85	CD80	CD80 molecule
443	85	EPC1	enhancer of polycomb homolog 1
444	85	PDK4	pyruvate dehydrogenase kinase 4
445	85	FAM110C	family with sequence similarity 110 member C
446	85	LRP2	LDL receptor related protein 2
447	85	ACOX1	acyl-CoA oxidase 1
448	85	GCC2	GRIP and coiled-coil domain containing 2
449	85	MAN2A2	mannosidase alpha class 2A member 2
450	85	GPN1	GPN-loop GTPase 1
451	85	SSTR3	somatostatin receptor 3
452	85	RUNX1T1	RUNX1 translocation partner 1
453	85	TRAM1	translocation associated membrane protein 1
454	85	OTX1	orthodenticle homeobox 1
455	85	PELI2	pellino E3 ubiquitin protein ligase family member 2
456	85	TMEM199	transmembrane protein 199
457	85	ZBTB20	zinc finger and BTB domain containing 20
458	85	NFATC3	nuclear factor of activated T cells 3
459	84	MAP3K9	mitogen-activated protein kinase kinase kinase 9
460	84	ELAC1	elaC ribonuclease Z 1
461	84	ANKRD46	ankyrin repeat domain 46
462	84	MOV10	Mov10 RISC complex RNA helicase
463	84	CAPZA2	capping actin protein of muscle Z-line subunit alpha 2
464	84	CREBRF	CREB3 regulatory factor
465	84	RBM24	RNA binding motif protein 24
466	84	PLEKHA1	pleckstrin homology domain containing A1
467	84	PTPRD	protein tyrosine phosphatase, receptor type D
468	84	NSG1	neuronal vesicle trafficking associated 1
469	84	FLT3	fms related tyrosine kinase 3
470	84	NCS1	neuronal calcium sensor 1
471	84	ACVR2B	activin A receptor type 2B
472	84	SAV1	salvador family WW domain containing protein 1
473	84	RIMKLB	ribosomal modification protein rimK like family member B
474	84	ZDHHC15	zinc finger DHHC-type containing 15
475	84	ZCCHC2	zinc finger CCHC-type containing 2
476	84	SEH1L	SEH1 like nucleoporin
477	84	SNTB2	syntrophin beta 2
478	84	BCL2L2	BCL2 like 2
479	84	CCDC88C	coiled-coil domain containing 88C
480	84	RAB30	RAB30, member RAS oncogene family
481	84	DENND4A	DENN domain containing 4A
482	84	DYNC1LI2	dynein cytoplasmic 1 light intermediate chain 2
483	84	ABCF3	ATP binding cassette subfamily F member 3
484	84	EXT2	exostosin glycosyltransferase 2
485	84	LAMC1	laminin subunit gamma 1
486	84	ARMCX2	armadillo repeat containing X-linked 2
487	84	PPP6R3	protein phosphatase 6 regulatory subunit 3
488	84	HELZ	helicase with zinc finger
489	84	NSMF	NMDA receptor synaptonuclear signaling and neuronal migration factor
490	83	HMBOX1	homeobox containing 1
491	83	KCTD8	potassium channel tetramerization domain containing 8
492	83	ZNF548	zinc finger protein 548
493	83	PPT2	palmitoyl-protein thioesterase 2
494	83	ATF6	activating transcription factor 6
495	83	CARM1	coactivator associated arginine methyltransferase 1
496	83	IHH	Indian hedgehog signaling molecule
497	83	TSC22D2	TSC22 domain family member 2
498	83	UTP25	UTP25, small subunit processor component
499	83	CLDN12	claudin 12
500	83	AGO1	argonaute RISC catalytic component 1
501	83	EYA1	EYA transcriptional coactivator and phosphatase 1
502	83	ATXN7L3B	ataxin 7 like 3B
503	83	NRP2	neuropilin 2
504	83	CHIC1	cysteine rich hydrophobic domain 1
505	83	SLC2A14	solute carrier family 2 member 14
506	83	GGA3	golgi associated, gamma adaptin ear containing, ARF binding protein 3
507	83	AMMECR1	Alport syndrome, mental retardation, midface hypoplasia and elliptocytosis chromosomal region gene 1
508	83	LYPLA2	lysophospholipase 2
509	83	NRBP1	nuclear receptor binding protein 1
510	83	AREL1	apoptosis resistant E3 ubiquitin protein ligase 1
511	83	SOX6	SRY-box 6
512	83	LDLRAD2	low density lipoprotein receptor class A domain containing 2
513	83	VTI1B	vesicle transport through interaction with t-SNAREs 1B
514	82	FAM122B	family with sequence similarity 122B
515	82	CCDC83	coiled-coil domain containing 83
516	82	COBLL1	cordon-bleu WH2 repeat protein like 1
517	82	SALL3	spalt like transcription factor 3
518	82	LOC100130451	uncharacterized LOC100130451
519	82	FAM135A	family with sequence similarity 135 member A
520	82	ADAMTS6	ADAM metallopeptidase with thrombospondin type 1 motif 6
521	82	TMEM74B	transmembrane protein 74B
522	82	SYT4	synaptotagmin 4
523	82	IGF1R	insulin like growth factor 1 receptor
524	82	PLRG1	pleiotropic regulator 1
525	82	IGF2R	insulin like growth factor 2 receptor
526	82	ARPP19	cAMP regulated phosphoprotein 19
527	82	MYRIP	myosin VIIA and Rab interacting protein
528	82	ACSL4	acyl-CoA synthetase long chain family member 4
529	82	UROS	uroporphyrinogen III synthase
530	82	SLC2A3	solute carrier family 2 member 3
531	82	WNT4	Wnt family member 4
532	82	RSBN1	round spermatid basic protein 1
533	82	BMPR1A	bone morphogenetic protein receptor type 1A
534	82	CDHR1	cadherin related family member 1
535	82	IL7R	interleukin 7 receptor
536	82	FAM89A	family with sequence similarity 89 member A
537	82	RTN4	reticulon 4
538	82	ST7L	suppression of tumorigenicity 7 like
539	82	MAP7	microtubule associated protein 7
540	82	SMURF2	SMAD specific E3 ubiquitin protein ligase 2
541	81	TGIF2	TGFB induced factor homeobox 2
542	81	RAD50	RAD50 double strand break repair protein
543	81	ELMOD1	ELMO domain containing 1
544	81	MBNL2	muscleblind like splicing regulator 2
545	81	FGF9	fibroblast growth factor 9
546	81	CD3E	CD3e molecule
547	81	MIB1	mindbomb E3 ubiquitin protein ligase 1
548	81	C1QL3	complement C1q like 3
549	81	DLEU7	deleted in lymphocytic leukemia 7
550	81	C2orf72	chromosome 2 open reading frame 72
551	81	TMEM135	transmembrane protein 135
552	81	ISM2	isthmin 2
553	81	ATG13	autophagy related 13
554	81	MIGA1	mitoguardin 1
555	81	RGMA	repulsive guidance molecule BMP co-receptor a
556	81	EPB41L4B	erythrocyte membrane protein band 4.1 like 4B
557	81	SH3GL2	SH3 domain containing GRB2 like 2, endophilin A1
558	81	ANLN	anillin actin binding protein
559	81	SUZ12	SUZ12, polycomb repressive complex 2 subunit
560	81	FNTA	farnesyltransferase, CAAX box, alpha
561	81	G0S2	G0/G1 switch 2
562	81	HECTD4	HECT domain E3 ubiquitin protein ligase 4
563	81	TMEM154	transmembrane protein 154
564	81	RIF1	replication timing regulatory factor 1
565	81	SESTD1	SEC14 and spectrin domain containing 1
566	81	RORA	RAR related orphan receptor A
567	81	CCNJL	cyclin J like
568	81	SEMA3D	semaphorin 3D
569	80	ELL2	elongation factor for RNA polymerase II 2
570	80	ZC2HC1A	zinc finger C2HC-type containing 1A
571	80	PRKAR2A	protein kinase cAMP-dependent type II regulatory subunit alpha
572	80	MYT1L	myelin transcription factor 1 like
573	80	KIF5A	kinesin family member 5A
574	80	SAMD10	sterile alpha motif domain containing 10
575	80	ACSS2	acyl-CoA synthetase short chain family member 2
576	80	POLR3F	RNA polymerase III subunit F
577	80	UBR3	ubiquitin protein ligase E3 component n-recognin 3
578	80	TTC14	tetratricopeptide repeat domain 14
579	80	BCL7A	BCL7A, BAF complex component
580	80	SVIP	small VCP interacting protein
581	80	PRDM11	PR/SET domain 11
582	80	CNTNAP1	contactin associated protein 1
583	80	CPSF7	cleavage and polyadenylation specific factor 7
584	80	ZNF704	zinc finger protein 704
585	80	PTCH1	patched 1
586	80	EML6	EMAP like 6
587	80	PID1	phosphotyrosine interaction domain containing 1
588	80	DNAJA2	DnaJ heat shock protein family (Hsp40) member A2
589	80	SIAH1	siah E3 ubiquitin protein ligase 1
590	80	LCOR	ligand dependent nuclear receptor corepressor
591	80	OTUD4	OTU deubiquitinase 4
592	80	ENAH	ENAH, actin regulator
593	80	PHACTR2	phosphatase and actin regulator 2
594	79	SLC35B2	solute carrier family 35 member B2
595	79	KBTBD2	kelch repeat and BTB domain containing 2
596	79	BCAP29	B cell receptor associated protein 29
597	79	EIF3A	eukaryotic translation initiation factor 3 subunit A
598	79	HSPE1-MOB4	HSPE1-MOB4 readthrough
599	79	PHKA1	phosphorylase kinase regulatory subunit alpha 1
600	79	MDN1	midasin AAA ATPase 1
601	79	PSKH1	protein serine kinase H1
602	79	LHX3	LIM homeobox 3
603	79	SLC15A4	solute carrier family 15 member 4
604	79	NISCH	nischarin
605	79	ERC2	ELKS/RAB6-interacting/CAST family member 2
606	79	PPIF	peptidylprolyl isomerase F
607	79	RAF1	Raf-1 proto-oncogene, serine/threonine kinase
608	79	SUSD6	sushi domain containing 6
609	79	BCL2	BCL2, apoptosis regulator
610	79	YAP1	Yes associated protein 1
611	79	GNAI3	G protein subunit alpha i3
612	79	ATP7A	ATPase copper transporting alpha
613	78	ATP13A3	ATPase 13A3
614	78	LOC390877	adenylate kinase isoenzyme 1-like
615	78	HMGA2	high mobility group AT-hook 2
616	78	PLXNA2	plexin A2
617	78	SLC1A2	solute carrier family 1 member 2
618	78	GOLGA1	golgin A1
619	78	ADAMTSL3	ADAMTS like 3
620	78	MAPRE1	microtubule associated protein RP/EB family member 1
621	78	LRRFIP2	LRR binding FLII interacting protein 2
622	78	RAB10	RAB10, member RAS oncogene family
623	78	GNAQ	G protein subunit alpha q
624	78	FAM122A	family with sequence similarity 122A
625	78	TMEM121B	transmembrane protein 121B
626	78	RTF1	RTF1 homolog, Paf1/RNA polymerase II complex component
627	78	SCAI	suppressor of cancer cell invasion
628	78	CBFA2T3	CBFA2/RUNX1 translocation partner 3
629	78	UHMK1	U2AF homology motif kinase 1
630	78	OSCP1	organic solute carrier partner 1
631	78	CAMSAP1	calmodulin regulated spectrin associated protein 1
632	78	KIF1C	kinesin family member 1C
633	78	NEDD9	neural precursor cell expressed, developmentally down-regulated 9
634	78	RAB40AL	RAB40A like
635	78	PTAR1	protein prenyltransferase alpha subunit repeat containing 1
636	78	NUAK2	NUAK family kinase 2
637	78	RIC1	RIC1 homolog, RAB6A GEF complex partner 1
638	78	MMD	monocyte to macrophage differentiation associated
639	78	CCDC85C	coiled-coil domain containing 85C
640	78	ZSWIM3	zinc finger SWIM-type containing 3
641	78	PDIK1L	PDLIM1 interacting kinase 1 like
642	78	CREBL2	cAMP responsive element binding protein like 2
643	77	RAPH1	Ras association (RalGDS/AF-6) and pleckstrin homology domains 1
644	77	GLRX	glutaredoxin
645	77	PTPRJ	protein tyrosine phosphatase, receptor type J
646	77	TRMT9B	tRNA methyltransferase 9B (putative)
647	77	SLC6A4	solute carrier family 6 member 4
648	77	SLC39A9	solute carrier family 39 member 9
649	77	CCND3	cyclin D3
650	77	TOX3	TOX high mobility group box family member 3
651	77	CLDN2	claudin 2
652	77	ESRRA	estrogen related receptor alpha
653	77	TFAP2D	transcription factor AP-2 delta
654	77	USP9X	ubiquitin specific peptidase 9 X-linked
655	77	USP12	ubiquitin specific peptidase 12
656	77	SNRK	SNF related kinase
657	77	FAT3	FAT atypical cadherin 3
658	77	IRAK2	interleukin 1 receptor associated kinase 2
659	77	NOTCH2	notch 2
660	77	CCNT2	cyclin T2
661	77	TRIP11	thyroid hormone receptor interactor 11
662	77	CARD10	caspase recruitment domain family member 10
663	77	BOLA3	bolA family member 3
664	77	KCNQ5	potassium voltage-gated channel subfamily Q member 5
665	77	MLYCD	malonyl-CoA decarboxylase
666	76	EXTL3	exostosin like glycosyltransferase 3
667	76	ZNF705E	zinc finger protein 705E
668	76	C16orf72	chromosome 16 open reading frame 72
669	76	FKBP1A	FKBP prolyl isomerase 1A
670	76	KCNU1	potassium calcium-activated channel subfamily U member 1
671	76	IST1	IST1, ESCRT-III associated factor
672	76	PDCD1	programmed cell death 1
673	76	YOD1	YOD1 deubiquitinase
674	76	DNAJC16	DnaJ heat shock protein family (Hsp40) member C16
675	76	SLC13A1	solute carrier family 13 member 1
676	76	ZNF117	zinc finger protein 117
677	76	PSAT1	phosphoserine aminotransferase 1
678	76	PPFIA2	PTPRF interacting protein alpha 2
679	76	STXBP1	syntaxin binding protein 1
680	76	KLHDC8B	kelch domain containing 8B
681	76	NLRX1	NLR family member X1
682	76	KPNA1	karyopherin subunit alpha 1
683	76	ZBTB33	zinc finger and BTB domain containing 33
684	76	E2F7	E2F transcription factor 7
685	76	GOLT1B	golgi transport 1B
686	76	NF2	neurofibromin 2
687	76	IL10RA	interleukin 10 receptor subunit alpha
688	76	DLL4	delta like canonical Notch ligand 4
689	76	HPSE2	heparanase 2 (inactive)
690	76	ASNSD1	asparagine synthetase domain containing 1
691	76	RTN3	reticulon 3
692	76	KLHL18	kelch like family member 18
693	76	MXD3	MAX dimerization protein 3
694	75	CLCN3	chloride voltage-gated channel 3
695	75	LY9	lymphocyte antigen 9
696	75	RNF43	ring finger protein 43
697	75	YWHAQ	tyrosine 3-monooxygenase/tryptophan 5-monooxygenase activation protein theta
698	75	ABTB2	ankyrin repeat and BTB domain containing 2
699	75	NAA15	N(alpha)-acetyltransferase 15, NatA auxiliary subunit
700	75	ENTPD1	ectonucleoside triphosphate diphosphohydrolase 1
701	75	FGF18	fibroblast growth factor 18
702	75	TLR1	toll like receptor 1
703	75	SPRTN	SprT-like N-terminal domain
704	75	LATS2	large tumor suppressor kinase 2
705	75	TSPYL2	TSPY like 2
706	75	NUCKS1	nuclear casein kinase and cyclin dependent kinase substrate 1
707	75	CRIM1	cysteine rich transmembrane BMP regulator 1
708	75	ELAC2	elaC ribonuclease Z 2
709	75	PRTG	protogenin
710	75	OTUD5	OTU deubiquitinase 5
711	75	SCUBE3	signal peptide, CUB domain and EGF like domain containing 3
712	75	DCAF8	DDB1 and CUL4 associated factor 8
713	75	ALDH1A3	aldehyde dehydrogenase 1 family member A3
714	75	LRP1B	LDL receptor related protein 1B
715	75	WDTC1	WD and tetratricopeptide repeats 1
716	75	DEF8	differentially expressed in FDCP 8 homolog
717	75	WWP1	WW domain containing E3 ubiquitin protein ligase 1
718	75	TRIM35	tripartite motif containing 35
719	75	ENTPD7	ectonucleoside triphosphate diphosphohydrolase 7
720	74	ZDHHC23	zinc finger DHHC-type containing 23
721	74	MTMR4	myotubularin related protein 4
722	74	ATP1B4	ATPase Na+/K+ transporting family member beta 4
723	74	CALU	calumenin
724	74	XDH	xanthine dehydrogenase
725	74	DOLPP1	dolichyldiphosphatase 1
726	74	DEPDC5	DEP domain containing 5
727	74	FAM160B1	family with sequence similarity 160 member B1
728	74	TACC1	transforming acidic coiled-coil containing protein 1
729	74	TTC1	tetratricopeptide repeat domain 1
730	74	PNISR	PNN interacting serine and arginine rich protein
731	74	NEBL	nebulette
732	74	ETFRF1	electron transfer flavoprotein regulatory factor 1
733	74	PWWP2B	PWWP domain containing 2B
734	74	SOS2	SOS Ras/Rho guanine nucleotide exchange factor 2
735	74	SRSF11	serine and arginine rich splicing factor 11
736	74	TFPI2	tissue factor pathway inhibitor 2
737	74	CREG1	cellular repressor of E1A stimulated genes 1
738	74	ATG4B	autophagy related 4B cysteine peptidase
739	74	ADSS	adenylosuccinate synthase
740	74	TCIM	transcriptional and immune response regulator
741	74	2022-03-04	membrane associated ring-CH-type finger 4
742	73	MED14OS	MED14 opposite strand
743	73	ZNF705A	zinc finger protein 705A
744	73	PPM1D	protein phosphatase, Mg2+/Mn2+ dependent 1D
745	73	PPP2R5C	protein phosphatase 2 regulatory subunit B'gamma
746	73	IP6K1	inositol hexakisphosphate kinase 1
747	73	MMS19	MMS19 homolog, cytosolic iron-sulfur assembly component
748	73	CASZ1	castor zinc finger 1
749	73	KL	klotho
750	73	EMC4	ER membrane protein complex subunit 4
751	73	ZNF264	zinc finger protein 264
752	73	FAT4	FAT atypical cadherin 4
753	73	ANKRD33B	ankyrin repeat domain 33B
754	73	RAB11FIP1	RAB11 family interacting protein 1
755	73	HPCAL4	hippocalcin like 4
756	73	ESPN	espin
757	73	SATB2	SATB homeobox 2
758	73	TMEM221	transmembrane protein 221
759	73	NCBP3	nuclear cap binding subunit 3
760	73	EN2	engrailed homeobox 2
761	73	MAPK9	mitogen-activated protein kinase 9
762	73	OSCAR	osteoclast associated, immunoglobulin-like receptor
763	73	INSYN2	inhibitory synaptic factor 2A
764	72	RBM20	RNA binding motif protein 20
765	72	PDLIM5	PDZ and LIM domain 5
766	72	ZDHHC16	zinc finger DHHC-type containing 16
767	72	RNF41	ring finger protein 41
768	72	SLC35A4	solute carrier family 35 member A4
769	72	DENND6A	DENN domain containing 6A
770	72	PANK1	pantothenate kinase 1
771	72	AFF4	AF4/FMR2 family member 4
772	72	ESRRG	estrogen related receptor gamma
773	72	ADAMTS5	ADAM metallopeptidase with thrombospondin type 1 motif 5
774	72	ABCB5	ATP binding cassette subfamily B member 5
775	72	PIEZO1	piezo type mechanosensitive ion channel component 1
776	72	ARHGAP5	Rho GTPase activating protein 5
777	72	TMEM43	transmembrane protein 43
778	72	SLC25A22	solute carrier family 25 member 22
779	72	TTC25	tetratricopeptide repeat domain 25
780	72	KY	kyphoscoliosis peptidase
781	72	TMEM255A	transmembrane protein 255A
782	72	ZNF705D	zinc finger protein 705D
783	72	PANK2	pantothenate kinase 2
784	72	CUL2	cullin 2
785	72	ZNF275	zinc finger protein 275
786	72	RNF125	ring finger protein 125
787	72	FZD6	frizzled class receptor 6
788	72	MTHFR	methylenetetrahydrofolate reductase
789	72	MINDY2	MINDY lysine 48 deubiquitinase 2
790	72	SLC30A8	solute carrier family 30 member 8
791	72	NPAS3	neuronal PAS domain protein 3
792	72	ABCC5	ATP binding cassette subfamily C member 5
793	72	MAP3K7	mitogen-activated protein kinase kinase kinase 7
794	72	PFKFB4	6-phosphofructo-2-kinase/fructose-2,6-biphosphatase 4
795	72	GLYATL3	glycine-N-acyltransferase like 3
796	71	ESRP1	epithelial splicing regulatory protein 1
797	71	PDK3	pyruvate dehydrogenase kinase 3
798	71	PRKG1	protein kinase cGMP-dependent 1
799	71	MFAP5	microfibril associated protein 5
800	71	PAM	peptidylglycine alpha-amidating monooxygenase
801	71	NOL4L	nucleolar protein 4 like
802	71	FURIN	furin, paired basic amino acid cleaving enzyme
803	71	TSPAN5	tetraspanin 5
804	71	CAAP1	caspase activity and apoptosis inhibitor 1
805	71	TVP23C	trans-golgi network vesicle protein 23 homolog C
806	71	RNF183	ring finger protein 183
807	71	ZNF423	zinc finger protein 423
808	71	LYNX1	Ly6/neurotoxin 1
809	71	COL4A3BP	collagen type IV alpha 3 binding protein
810	71	WSB1	WD repeat and SOCS box containing 1
811	71	MAP3K21	mitogen-activated protein kinase kinase kinase 21
812	71	PARD6B	par-6 family cell polarity regulator beta
813	71	IRS1	insulin receptor substrate 1
814	71	SEC61A1	Sec61 translocon alpha 1 subunit
815	71	NAPEPLD	N-acyl phosphatidylethanolamine phospholipase D
816	71	PAQR3	progestin and adipoQ receptor family member 3
817	70	DCAF7	DDB1 and CUL4 associated factor 7
818	70	PARP12	poly(ADP-ribose) polymerase family member 12
819	70	SPRY4	sprouty RTK signaling antagonist 4
820	70	CDV3	CDV3 homolog
821	70	CHORDC1	cysteine and histidine rich domain containing 1
822	70	DCUN1D1	defective in cullin neddylation 1 domain containing 1
823	70	PACRG	parkin coregulated
824	70	TXNDC17	thioredoxin domain containing 17
825	70	SLC24A3	solute carrier family 24 member 3
826	70	DRAM1	DNA damage regulated autophagy modulator 1
827	70	FNDC3B	fibronectin type III domain containing 3B
828	70	CARNMT1	carnosine N-methyltransferase 1
829	70	LIPE	lipase E, hormone sensitive type
830	70	POM121C	POM121 transmembrane nucleoporin C
831	70	RUBCNL	rubicon like autophagy enhancer
832	70	FCRL2	Fc receptor like 2
833	70	MAPK8	mitogen-activated protein kinase 8
834	70	SINHCAF	SIN3-HDAC complex associated factor
835	70	C5orf63	chromosome 5 open reading frame 63
836	70	ELK4	ELK4, ETS transcription factor
837	70	SRPRB	SRP receptor subunit beta
838	70	VSX1	visual system homeobox 1
839	70	FAM189B	family with sequence similarity 189 member B
840	70	ANK2	ankyrin 2
841	70	PLSCR4	phospholipid scramblase 4
842	70	TPD52L3	TPD52 like 3
843	70	HAS2	hyaluronan synthase 2
844	70	ADAMTSL1	ADAMTS like 1
845	70	SCAF11	SR-related CTD associated factor 11
846	69	FRY	FRY microtubule binding protein
847	69	RAPGEFL1	Rap guanine nucleotide exchange factor like 1
848	69	BTLA	B and T lymphocyte associated
849	69	PEX12	peroxisomal biogenesis factor 12
850	69	ADCY5	adenylate cyclase 5
851	69	SPSB4	splA/ryanodine receptor domain and SOCS box containing 4
852	69	APP	amyloid beta precursor protein
853	69	CPSF6	cleavage and polyadenylation specific factor 6
854	69	GRK3	G protein-coupled receptor kinase 3
855	69	RAB40B	RAB40B, member RAS oncogene family
856	69	USP49	ubiquitin specific peptidase 49
857	69	PLBD2	phospholipase B domain containing 2
858	69	ZFYVE1	zinc finger FYVE-type containing 1
859	69	FRMPD1	FERM and PDZ domain containing 1
860	69	UNC5B	unc-5 netrin receptor B
861	69	WAPL	WAPL cohesin release factor
862	69	NFE2L1	nuclear factor, erythroid 2 like 1
863	69	OCRL	OCRL, inositol polyphosphate-5-phosphatase
864	69	HSPA8	heat shock protein family A (Hsp70) member 8
865	69	NTRK2	neurotrophic receptor tyrosine kinase 2
866	69	DYNC1I1	dynein cytoplasmic 1 intermediate chain 1
867	69	BPIFA1	BPI fold containing family A member 1
868	69	CLSPN	claspin
869	69	RIMS3	regulating synaptic membrane exocytosis 3
870	69	CCNJ	cyclin J
871	69	EFCAB5	EF-hand calcium binding domain 5
872	69	COPS7A	COP9 signalosome subunit 7A
873	69	CACNA2D4	calcium voltage-gated channel auxiliary subunit alpha2delta 4
874	69	KMT2A	lysine methyltransferase 2A
875	69	CDC23	cell division cycle 23
876	69	ERLIN2	ER lipid raft associated 2
877	68	LRRC27	leucine rich repeat containing 27
878	68	METTL8	methyltransferase like 8
879	68	SLITRK1	SLIT and NTRK like family member 1
880	68	TPM2	tropomyosin 2
881	68	TNFAIP8L3	TNF alpha induced protein 8 like 3
882	68	KLHL26	kelch like family member 26
883	68	BORCS6	BLOC-1 related complex subunit 6
884	68	DLGAP1	DLG associated protein 1
885	68	DACH1	dachshund family transcription factor 1
886	68	RAB4B	RAB4B, member RAS oncogene family
887	68	ZBTB10	zinc finger and BTB domain containing 10
888	68	NDP	NDP, norrin cystine knot growth factor
889	68	LRRC7	leucine rich repeat containing 7
890	68	KCNAB1	potassium voltage-gated channel subfamily A member regulatory beta subunit 1
891	68	SRPK1	SRSF protein kinase 1
892	68	LDLRAD4	low density lipoprotein receptor class A domain containing 4
893	68	PLPP3	phospholipid phosphatase 3
894	68	ZBTB43	zinc finger and BTB domain containing 43
895	68	SGCA	sarcoglycan alpha
896	68	CDC42EP2	CDC42 effector protein 2
897	68	PHF20	PHD finger protein 20
898	68	BDNF	brain derived neurotrophic factor
899	68	RBMS1	RNA binding motif single stranded interacting protein 1
900	68	NAT8L	N-acetyltransferase 8 like
901	68	HSPA1B	heat shock protein family A (Hsp70) member 1B
902	67	PPM1K	protein phosphatase, Mg2+/Mn2+ dependent 1K
903	67	FCHSD2	FCH and double SH3 domains 2
904	67	PCBP4	poly(rC) binding protein 4
905	67	SENP5	SUMO specific peptidase 5
906	67	PCDHA8	protocadherin alpha 8
907	67	PCDHAC1	protocadherin alpha subfamily C, 1
908	67	ZNF267	zinc finger protein 267
909	67	SNIP1	Smad nuclear interacting protein 1
910	67	PCDHAC2	protocadherin alpha subfamily C, 2
911	67	PCDHA13	protocadherin alpha 13
912	67	GRB10	growth factor receptor bound protein 10
913	67	RGS8	regulator of G protein signaling 8
914	67	ZNF559-ZNF177	ZNF559-ZNF177 readthrough
915	67	ZNF177	zinc finger protein 177
916	67	CNNM2	cyclin and CBS domain divalent metal cation transport mediator 2
917	67	PCDHA10	protocadherin alpha 10
918	67	PCDHA5	protocadherin alpha 5
919	67	TASP1	taspase 1
920	67	GEN1	GEN1, Holliday junction 5' flap endonuclease
921	67	IPO9	importin 9
922	67	PCDHA6	protocadherin alpha 6
923	67	COL24A1	collagen type XXIV alpha 1 chain
924	67	CRKL	CRK like proto-oncogene, adaptor protein
925	67	PCDHA11	protocadherin alpha 11
926	67	YIF1B	Yip1 interacting factor homolog B, membrane trafficking protein
927	67	PCDHA3	protocadherin alpha 3
928	67	MAFK	MAF bZIP transcription factor K
929	67	PCDHA4	protocadherin alpha 4
930	67	LYPLAL1	lysophospholipase like 1
931	67	CDS2	CDP-diacylglycerol synthase 2
932	67	PCDHA1	protocadherin alpha 1
933	67	M6PR	mannose-6-phosphate receptor, cation dependent
934	67	NFS1	NFS1, cysteine desulfurase
935	67	PCDHA7	protocadherin alpha 7
936	67	PCDHA2	protocadherin alpha 2
937	67	PLS1	plastin 1
938	67	ODAPH	odontogenesis associated phosphoprotein
939	67	AJUBA	ajuba LIM protein
940	67	PCDHA12	protocadherin alpha 12
941	66	GATAD2B	GATA zinc finger domain containing 2B
942	66	SLC38A4	solute carrier family 38 member 4
943	66	C8orf58	chromosome 8 open reading frame 58
944	66	SIDT2	SID1 transmembrane family member 2
945	66	SKIL	SKI like proto-oncogene
946	66	ASB1	ankyrin repeat and SOCS box containing 1
947	66	DHRS7	dehydrogenase/reductase 7
948	66	TBCK	TBC1 domain containing kinase
949	66	PRR13	proline rich 13
950	66	ATP5MC3	ATP synthase membrane subunit c locus 3
951	66	RAB23	RAB23, member RAS oncogene family
952	66	CXorf40B	chromosome X open reading frame 40B
953	66	UBE2J1	ubiquitin conjugating enzyme E2 J1
954	66	PDPR	pyruvate dehydrogenase phosphatase regulatory subunit
955	66	ABCG4	ATP binding cassette subfamily G member 4
956	66	HOXC8	homeobox C8
957	66	SEC14L4	SEC14 like lipid binding 4
958	66	RAB35	RAB35, member RAS oncogene family
959	66	CD40	CD40 molecule
960	66	FAM189A1	family with sequence similarity 189 member A1
961	66	PSMA5	proteasome subunit alpha 5
962	66	CMTM4	CKLF like MARVEL transmembrane domain containing 4
963	66	UBE3C	ubiquitin protein ligase E3C
964	65	TARBP1	TAR (HIV-1) RNA binding protein 1
965	65	RYBP	RING1 and YY1 binding protein
966	65	UBAC1	UBA domain containing 1
967	65	ODF2L	outer dense fiber of sperm tails 2 like
968	65	CD28	CD28 molecule
969	65	ZBTB7A	zinc finger and BTB domain containing 7A
970	65	GNA12	G protein subunit alpha 12
971	65	FOSL1	FOS like 1, AP-1 transcription factor subunit
972	65	TSC1	TSC complex subunit 1
973	65	ANKRD13B	ankyrin repeat domain 13B
974	65	AP2B1	adaptor related protein complex 2 subunit beta 1
975	65	AQP11	aquaporin 11
976	65	RDH13	retinol dehydrogenase 13
977	65	ASTN1	astrotactin 1
978	65	RNF138	ring finger protein 138
979	65	BACE1	beta-secretase 1
980	65	ZER1	zyg-11 related cell cycle regulator
981	65	TMEM143	transmembrane protein 143
982	65	BMX	BMX non-receptor tyrosine kinase
983	65	RHPN2	rhophilin Rho GTPase binding protein 2
984	65	TEX19	testis expressed 19
985	65	CYB561D1	cytochrome b561 family member D1
986	65	ITPR1	inositol 1,4,5-trisphosphate receptor type 1
987	65	TAOK1	TAO kinase 1
988	65	NHSL1	NHS like 1
989	65	CCDC18	coiled-coil domain containing 18
990	65	LGI2	leucine rich repeat LGI family member 2
991	65	DNAJC24	DnaJ heat shock protein family (Hsp40) member C24
992	64	KCNIP1	potassium voltage-gated channel interacting protein 1
993	64	VWA8	von Willebrand factor A domain containing 8
994	64	SMPD1	sphingomyelin phosphodiesterase 1
995	64	PLEKHA5	pleckstrin homology domain containing A5
996	64	SLITRK6	SLIT and NTRK like family member 6
997	64	OTUB2	OTU deubiquitinase, ubiquitin aldehyde binding 2
998	64	RBSN	rabenosyn, RAB effector
999	64	PHIP	pleckstrin homology domain interacting protein
1000	64	MAP2K3	mitogen-activated protein kinase kinase 3
1001	64	EIF4E	eukaryotic translation initiation factor 4E
1002	64	LAMTOR4	late endosomal/lysosomal adaptor, MAPK and MTOR activator 4
1003	64	AP1S2	adaptor related protein complex 1 subunit sigma 2
1004	64	ORC4	origin recognition complex subunit 4
1005	64	CYB561	cytochrome b561
1006	64	HARS2	histidyl-tRNA synthetase 2, mitochondrial
1007	64	DPP8	dipeptidyl peptidase 8
1008	64	PPP1R2	protein phosphatase 1 regulatory inhibitor subunit 2
1009	64	RAP2C	RAP2C, member of RAS oncogene family
1010	64	ACACB	acetyl-CoA carboxylase beta
1011	64	CRACR2B	calcium release activated channel regulator 2B
1012	64	GLCE	glucuronic acid epimerase
1013	64	ELAVL4	ELAV like RNA binding protein 4
1014	64	KLHL15	kelch like family member 15
1015	64	TMPRSS15	transmembrane serine protease 15
1016	64	GRB2	growth factor receptor bound protein 2
1017	63	PSMD7	proteasome 26S subunit, non-ATPase 7
1018	63	KCNC2	potassium voltage-gated channel subfamily C member 2
1019	63	SLC4A8	solute carrier family 4 member 8
1020	63	FRYL	FRY like transcription coactivator
1021	63	GABRA1	gamma-aminobutyric acid type A receptor alpha1 subunit
1022	63	CLU	clusterin
1023	63	ATP4B	ATPase H+/K+ transporting subunit beta
1024	63	CCDC28A	coiled-coil domain containing 28A
1025	63	B4GALT1	beta-1,4-galactosyltransferase 1
1026	63	TREM1	triggering receptor expressed on myeloid cells 1
1027	63	VSIR	V-set immunoregulatory receptor
1028	63	BTN1A1	butyrophilin subfamily 1 member A1
1029	63	ADORA2A	adenosine A2a receptor
1030	63	SMIM21	small integral membrane protein 21
1031	63	UMOD	uromodulin
1032	63	C8orf86	chromosome 8 open reading frame 86
1033	63	TATDN3	TatD DNase domain containing 3
1034	63	TBC1D9	TBC1 domain family member 9
1035	63	CCDC179	coiled-coil domain containing 179
1036	63	MIEF2	mitochondrial elongation factor 2
1037	63	BRK1	BRICK1, SCAR/WAVE actin nucleating complex subunit
1038	63	TUBA1A	tubulin alpha 1a
1039	63	ELMO2	engulfment and cell motility 2
1040	63	IGSF23	immunoglobulin superfamily member 23
1041	62	FSTL4	follistatin like 4
1042	62	HIPK3	homeodomain interacting protein kinase 3
1043	62	WASL	Wiskott-Aldrich syndrome like
1044	62	NFRKB	nuclear factor related to kappaB binding protein
1045	62	FCHSD1	FCH and double SH3 domains 1
1046	62	PGM2L1	phosphoglucomutase 2 like 1
1047	62	ARRDC4	arrestin domain containing 4
1048	62	ITGA10	integrin subunit alpha 10
1049	62	MYLK4	myosin light chain kinase family member 4
1050	62	PLAGL1	PLAG1 like zinc finger 1
1051	62	SSRP1	structure specific recognition protein 1
1052	62	RAD9A	RAD9 checkpoint clamp component A
1053	62	RAB3IP	RAB3A interacting protein
1054	62	GABRP	gamma-aminobutyric acid type A receptor pi subunit
1055	62	UBE2B	ubiquitin conjugating enzyme E2 B
1056	62	SH2D2A	SH2 domain containing 2A
1057	62	CDC14A	cell division cycle 14A
1058	62	THRB	thyroid hormone receptor beta
1059	62	GLUD1	glutamate dehydrogenase 1
1060	62	IRF2BP2	interferon regulatory factor 2 binding protein 2
1061	62	AP5B1	adaptor related protein complex 5 subunit beta 1
1062	62	SYDE1	synapse defective Rho GTPase homolog 1
1063	61	USP14	ubiquitin specific peptidase 14
1064	61	PLEKHH1	pleckstrin homology, MyTH4 and FERM domain containing H1
1065	61	FBXO33	F-box protein 33
1066	61	SYNDIG1	synapse differentiation inducing 1
1067	61	PTPRM	protein tyrosine phosphatase, receptor type M
1068	61	NECAP1	NECAP endocytosis associated 1
1069	61	DTNA	dystrobrevin alpha
1070	61	KLF7	Kruppel like factor 7
1071	61	NACC2	NACC family member 2
1072	61	ZNF362	zinc finger protein 362
1073	61	EPHA1	EPH receptor A1
1074	61	CCDC149	coiled-coil domain containing 149
1075	61	LHFPL4	LHFPL tetraspan subfamily member 4
1076	61	C15orf40	chromosome 15 open reading frame 40
1077	61	PPIL4	peptidylprolyl isomerase like 4
1078	61	RPS6KB1	ribosomal protein S6 kinase B1
1079	61	PPM1H	protein phosphatase, Mg2+/Mn2+ dependent 1H
1080	61	GRPR	gastrin releasing peptide receptor
1081	61	FRS2	fibroblast growth factor receptor substrate 2
1082	61	MAP3K4	mitogen-activated protein kinase kinase kinase 4
1083	61	VEGFD	vascular endothelial growth factor D
1084	61	ANKIB1	ankyrin repeat and IBR domain containing 1
1085	61	TXNRD2	thioredoxin reductase 2
1086	60	SNX29	sorting nexin 29
1087	60	SLC4A7	solute carrier family 4 member 7
1088	60	GRM1	glutamate metabotropic receptor 1
1089	60	BVES	blood vessel epicardial substance
1090	60	CSMD1	CUB and Sushi multiple domains 1
1091	60	ESYT3	extended synaptotagmin 3
1092	60	SIDT1	SID1 transmembrane family member 1
1093	60	ISOC1	isochorismatase domain containing 1
1094	60	SAMD4A	sterile alpha motif domain containing 4A
1095	60	B3GNT2	UDP-GlcNAc:betaGal beta-1,3-N-acetylglucosaminyltransferase 2
1096	60	C11orf24	chromosome 11 open reading frame 24
1097	60	ASB7	ankyrin repeat and SOCS box containing 7
1098	60	SARM1	sterile alpha and TIR motif containing 1
1099	60	DEPTOR	DEP domain containing MTOR interacting protein
1100	60	SLC16A6	solute carrier family 16 member 6
1101	60	KCNMA1	potassium calcium-activated channel subfamily M alpha 1
1102	60	NRARP	NOTCH regulated ankyrin repeat protein
1103	60	DSEL	dermatan sulfate epimerase like
1104	60	CADM1	cell adhesion molecule 1
1105	60	CACNB4	calcium voltage-gated channel auxiliary subunit beta 4
1106	60	DCN	decorin
1107	60	VCL	vinculin
1108	60	RBMS2	RNA binding motif single stranded interacting protein 2
1109	60	ACTR1A	ARP1 actin related protein 1 homolog A
1110	59	TRIM37	tripartite motif containing 37
1111	59	KRTAP9-3	keratin associated protein 9-3
1112	59	CXorf40A	chromosome X open reading frame 40A
1113	59	RNF111	ring finger protein 111
1114	59	HS3ST5	heparan sulfate-glucosamine 3-sulfotransferase 5
1115	59	SCN2A	sodium voltage-gated channel alpha subunit 2
1116	59	MIPOL1	mirror-image polydactyly 1
1117	59	ZBTB2	zinc finger and BTB domain containing 2
1118	59	ZC3H11A	zinc finger CCCH-type containing 11A
1119	59	XPR1	xenotropic and polytropic retrovirus receptor 1
1120	59	MTAP	methylthioadenosine phosphorylase
1121	59	BACE2	beta-secretase 2
1122	59	RAB40A	RAB40A, member RAS oncogene family
1123	59	CWC15	CWC15 spliceosome associated protein homolog
1124	59	PDCD11	programmed cell death 11
1125	59	BACH2	BTB domain and CNC homolog 2
1126	59	TNIK	TRAF2 and NCK interacting kinase
1127	59	SSU72	SSU72 homolog, RNA polymerase II CTD phosphatase
1128	59	SGPL1	sphingosine-1-phosphate lyase 1
1129	59	VSTM2A	V-set and transmembrane domain containing 2A
1130	59	TLE4	TLE family member 4, transcriptional corepressor
1131	59	FDFT1	farnesyl-diphosphate farnesyltransferase 1
1132	59	RANBP3	RAN binding protein 3
1133	59	CCNE2	cyclin E2
1134	59	EYA4	EYA transcriptional coactivator and phosphatase 4
1135	59	VAMP1	vesicle associated membrane protein 1
1136	59	COMT	catechol-O-methyltransferase
1137	59	POM121	POM121 transmembrane nucleoporin
1138	59	STX1A	syntaxin 1A
1139	59	TTC39A	tetratricopeptide repeat domain 39A
1140	59	MICAL2	microtubule associated monooxygenase, calponin and LIM domain containing 2
1141	59	PTPN14	protein tyrosine phosphatase, non-receptor type 14
1142	59	LHPP	phospholysine phosphohistidine inorganic pyrophosphate phosphatase
1143	59	PITPNA	phosphatidylinositol transfer protein alpha
1144	59	PLEKHB2	pleckstrin homology domain containing B2
1145	58	PKDCC	protein kinase domain containing, cytoplasmic
1146	58	PDAP1	PDGFA associated protein 1
1147	58	CDC42	cell division cycle 42
1148	58	RELT	RELT, TNF receptor
1149	58	PIP4K2C	phosphatidylinositol-5-phosphate 4-kinase type 2 gamma
1150	58	ELP1	elongator complex protein 1
1151	58	AATK	apoptosis associated tyrosine kinase
1152	58	SLC9B2	solute carrier family 9 member B2
1153	58	RAB3B	RAB3B, member RAS oncogene family
1154	58	TTPAL	alpha tocopherol transfer protein like
1155	58	NMD3	NMD3 ribosome export adaptor
1156	58	MYO1C	myosin IC
1157	58	THUMPD1	THUMP domain containing 1
1158	58	CXCR3	C-X-C motif chemokine receptor 3
1159	58	CNIH2	cornichon family AMPA receptor auxiliary protein 2
1160	58	PCDHA9	protocadherin alpha 9
1161	58	PLPP6	phospholipid phosphatase 6
1162	58	PAFAH2	platelet activating factor acetylhydrolase 2
1163	58	EFNB2	ephrin B2
1164	58	LHFPL5	LHFPL tetraspan subfamily member 5
1165	58	RNMT	RNA guanine-7 methyltransferase
1166	58	SVEP1	sushi, von Willebrand factor type A, EGF and pentraxin domain containing 1
1167	58	C6orf222	chromosome 6 open reading frame 222
1168	58	NIM1K	NIM1 serine/threonine protein kinase
1169	58	GHSR	growth hormone secretagogue receptor
1170	58	CAPN6	calpain 6
1171	58	KCTD1	potassium channel tetramerization domain containing 1
1172	58	TAF5	TATA-box binding protein associated factor 5
1173	58	TEAD1	TEA domain transcription factor 1
1174	58	MYADM	myeloid associated differentiation marker
1175	57	LCP1	lymphocyte cytosolic protein 1
1176	57	CYB5B	cytochrome b5 type B
1177	57	PTCD3	pentatricopeptide repeat domain 3
1178	57	ANOS1	anosmin 1
1179	57	ZDHHC21	zinc finger DHHC-type containing 21
1180	57	UBL3	ubiquitin like 3
1181	57	PIAS1	protein inhibitor of activated STAT 1
1182	57	TMEM68	transmembrane protein 68
1183	57	GRAMD2B	GRAM domain containing 2B
1184	57	TBC1D16	TBC1 domain family member 16
1185	57	PIK3C2A	phosphatidylinositol-4-phosphate 3-kinase catalytic subunit type 2 alpha
1186	57	ZNF662	zinc finger protein 662
1187	57	PDCD4	programmed cell death 4
1188	57	USP38	ubiquitin specific peptidase 38
1189	57	DEDD	death effector domain containing
1190	57	MAMLD1	mastermind like domain containing 1
1191	57	CAB39	calcium binding protein 39
1192	57	BCL9L	BCL9 like
1193	57	ZNF697	zinc finger protein 697
1194	57	GLT1D1	glycosyltransferase 1 domain containing 1
1195	57	SLC22A17	solute carrier family 22 member 17
1196	57	GSG1	germ cell associated 1
1197	57	RNF213	ring finger protein 213
1198	57	AP5Z1	adaptor related protein complex 5 subunit zeta 1
1199	57	SNCG	synuclein gamma
1200	57	IL17RE	interleukin 17 receptor E
1201	57	SLC45A2	solute carrier family 45 member 2
1202	57	TRIM9	tripartite motif containing 9
1203	57	PURA	purine rich element binding protein A
1204	57	PPP2R1A	protein phosphatase 2 scaffold subunit Aalpha
1205	57	CHD6	chromodomain helicase DNA binding protein 6
1206	57	ARMC8	armadillo repeat containing 8
1207	57	CABLES2	Cdk5 and Abl enzyme substrate 2
1208	57	BTF3	basic transcription factor 3
1209	57	ALOX12	arachidonate 12-lipoxygenase, 12S type
1210	57	ZHX1	zinc fingers and homeoboxes 1
1211	57	RASSF5	Ras association domain family member 5
1212	57	PPP6C	protein phosphatase 6 catalytic subunit
1213	57	TMEM138	transmembrane protein 138
1214	56	LOC100996842	uncharacterized LOC100996842
1215	56	PAGR1	PAXIP1 associated glutamate rich protein 1
1216	56	TRAF6	TNF receptor associated factor 6
1217	56	PTGFR	prostaglandin F receptor
1218	56	CNNM3	cyclin and CBS domain divalent metal cation transport mediator 3
1219	56	MLLT6	MLLT6, PHD finger containing
1220	56	AK9	adenylate kinase 9
1221	56	DYNLT3	dynein light chain Tctex-type 3
1222	56	VAMP8	vesicle associated membrane protein 8
1223	56	SRP72	signal recognition particle 72
1224	56	DPH5	diphthamide biosynthesis 5
1225	56	PIGB	phosphatidylinositol glycan anchor biosynthesis class B
1226	56	TMEM33	transmembrane protein 33
1227	56	SCN4B	sodium voltage-gated channel beta subunit 4
1228	56	GOLGA4	golgin A4
1229	56	BHLHE41	basic helix-loop-helix family member e41
1230	56	PRR15L	proline rich 15 like
1231	56	PEX5	peroxisomal biogenesis factor 5
1232	56	TM7SF3	transmembrane 7 superfamily member 3
1233	56	PSME3	proteasome activator subunit 3
1234	56	CAST	calpastatin
1235	56	CHFR	checkpoint with forkhead and ring finger domains
1236	56	SELENOS	selenoprotein S
1237	56	KRTAP4-4	keratin associated protein 4-4
1238	56	USP32	ubiquitin specific peptidase 32
1239	56	SH3BP2	SH3 domain binding protein 2
1240	56	FAM174B	family with sequence similarity 174 member B
1241	56	CCDC81	coiled-coil domain containing 81
1242	56	A4GNT	alpha-1,4-N-acetylglucosaminyltransferase
1243	56	ADGRD1	adhesion G protein-coupled receptor D1
1244	56	ABI2	abl interactor 2
1245	55	HOXA3	homeobox A3
1246	55	NXPH1	neurexophilin 1
1247	55	VAPB	VAMP associated protein B and C
1248	55	NSMCE3	NSE3 homolog, SMC5-SMC6 complex component
1249	55	SOX5	SRY-box 5
1250	55	TFEC	transcription factor EC
1251	55	SELENOI	selenoprotein I
1252	55	CPNE1	copine 1
1253	55	AHNAK2	AHNAK nucleoprotein 2
1254	55	CTDSPL	CTD small phosphatase like
1255	55	DNAJC5	DnaJ heat shock protein family (Hsp40) member C5
1256	55	REEP1	receptor accessory protein 1
1257	55	CA8	carbonic anhydrase 8
1258	55	CDK6	cyclin dependent kinase 6
1259	55	ESS2	ess-2 splicing factor homolog
1260	55	SYT10	synaptotagmin 10
1261	55	FBXO22	F-box protein 22
1262	55	2022-09-11	septin 11
1263	55	AEBP2	AE binding protein 2
1264	55	KRTAP9-4	keratin associated protein 9-4
1265	55	KRTAP9-2	keratin associated protein 9-2
1266	55	KLC4	kinesin light chain 4
1267	55	SOGA1	suppressor of glucose, autophagy associated 1
1268	55	TRIM36	tripartite motif containing 36
1269	55	ZNF436	zinc finger protein 436
1270	55	TPM3	tropomyosin 3
1271	55	RPRD1B	regulation of nuclear pre-mRNA domain containing 1B
1272	55	SZRD1	SUZ RNA binding domain containing 1
1273	55	PARM1	prostate androgen-regulated mucin-like protein 1
1274	55	TPPP3	tubulin polymerization promoting protein family member 3
1275	55	ZBTB9	zinc finger and BTB domain containing 9
1276	55	CLCN5	chloride voltage-gated channel 5
1277	55	LRCH1	leucine rich repeats and calponin homology domain containing 1
1278	55	THSD4	thrombospondin type 1 domain containing 4
1279	55	C5orf64	chromosome 5 open reading frame 64
1280	55	TIMM10B	translocase of inner mitochondrial membrane 10B
1281	55	HTR1B	5-hydroxytryptamine receptor 1B
1282	55	KRTAP9-8	keratin associated protein 9-8
1283	54	CHRNB2	cholinergic receptor nicotinic beta 2 subunit
1284	54	ARHGEF12	Rho guanine nucleotide exchange factor 12
1285	54	GDI2	GDP dissociation inhibitor 2
1286	54	PRR11	proline rich 11
1287	54	LRP10	LDL receptor related protein 10
1288	54	SPCS3	signal peptidase complex subunit 3
1289	54	AMMECR1L	AMMECR1 like
1290	54	ADAM10	ADAM metallopeptidase domain 10
1291	54	PRKAA1	protein kinase AMP-activated catalytic subunit alpha 1
1292	54	SPEN	spen family transcriptional repressor
1293	54	GABRE	gamma-aminobutyric acid type A receptor epsilon subunit
1294	54	GORASP1	golgi reassembly stacking protein 1
1295	54	FSD1	fibronectin type III and SPRY domain containing 1
1296	54	ADAP1	ArfGAP with dual PH domains 1
1297	54	SWAP70	switching B cell complex subunit SWAP70
1298	54	TECPR2	tectonin beta-propeller repeat containing 2
1299	54	FGFR4	fibroblast growth factor receptor 4
1300	54	DENR	density regulated re-initiation and release factor
1301	54	MBTPS2	membrane bound transcription factor peptidase, site 2
1302	54	MYLK3	myosin light chain kinase 3
1303	54	NEXMIF	neurite extension and migration factor
1304	54	ZDHHC14	zinc finger DHHC-type containing 14
1305	54	FLCN	folliculin
1306	54	ANP32E	acidic nuclear phosphoprotein 32 family member E
1307	54	ZNF699	zinc finger protein 699
1308	54	SLC9A8	solute carrier family 9 member A8
1309	54	GNPDA2	glucosamine-6-phosphate deaminase 2
1310	54	MRPS2	mitochondrial ribosomal protein S2
1311	54	MTMR11	myotubularin related protein 11
1312	53	CNTN3	contactin 3
1313	53	TTC38	tetratricopeptide repeat domain 38
1314	53	AP1S3	adaptor related protein complex 1 subunit sigma 3
1315	53	SBNO1	strawberry notch homolog 1
1316	53	DCAF10	DDB1 and CUL4 associated factor 10
1317	53	EPB41L1	erythrocyte membrane protein band 4.1 like 1
1318	53	DAZAP2	DAZ associated protein 2
1319	53	ZNF609	zinc finger protein 609
1320	53	C11orf53	chromosome 11 open reading frame 53
1321	53	DNAJA1	DnaJ heat shock protein family (Hsp40) member A1
1322	53	LMAN2L	lectin, mannose binding 2 like
1323	53	MCFD2	multiple coagulation factor deficiency 2
1324	53	ZNF81	zinc finger protein 81
1325	53	KCNJ11	potassium voltage-gated channel subfamily J member 11
1326	53	MOCS3	molybdenum cofactor synthesis 3
1327	53	SLC38A7	solute carrier family 38 member 7
1328	53	PIM1	Pim-1 proto-oncogene, serine/threonine kinase
1329	53	NYNRIN	NYN domain and retroviral integrase containing
1330	53	LAMP2	lysosomal associated membrane protein 2
1331	53	ANKRD11	ankyrin repeat domain 11
1332	53	KLC1	kinesin light chain 1
1333	53	BRWD1	bromodomain and WD repeat domain containing 1
1334	53	MACC1	MET transcriptional regulator MACC1
1335	53	TXN2	thioredoxin 2
1336	53	ZC3H12C	zinc finger CCCH-type containing 12C
1337	53	ZNF497	zinc finger protein 497
1338	53	WNT2B	Wnt family member 2B
1339	52	VTCN1	V-set domain containing T cell activation inhibitor 1
1340	52	IDH3A	isocitrate dehydrogenase 3 (NAD(+)) alpha
1341	52	TUBGCP2	tubulin gamma complex associated protein 2
1342	52	EIF2B2	eukaryotic translation initiation factor 2B subunit beta
1343	52	MRAS	muscle RAS oncogene homolog
1344	52	MYCL	MYCL proto-oncogene, bHLH transcription factor
1345	52	ONECUT2	one cut homeobox 2
1346	52	C1orf226	chromosome 1 open reading frame 226
1347	52	GDPD1	glycerophosphodiester phosphodiesterase domain containing 1
1348	52	NKD1	NKD1, WNT signaling pathway inhibitor
1349	52	SELENOO	selenoprotein O
1350	52	UVSSA	UV stimulated scaffold protein A
1351	52	SPEG	striated muscle enriched protein kinase
1352	52	PHF21A	PHD finger protein 21A
1353	52	SLC7A2	solute carrier family 7 member 2
1354	52	FBXO10	F-box protein 10
1355	52	UBAP1	ubiquitin associated protein 1
1356	52	XIRP2	xin actin binding repeat containing 2
1357	52	PYM1	PYM homolog 1, exon junction complex associated factor
1358	52	TRAF3	TNF receptor associated factor 3
1359	52	THAP6	THAP domain containing 6
1360	52	GCNT3	glucosaminyl (N-acetyl) transferase 3, mucin type
1361	52	TUFT1	tuftelin 1
1362	52	ITPRIPL2	ITPRIP like 2
1363	52	RLIM	ring finger protein, LIM domain interacting
1364	52	HIRA	histone cell cycle regulator
1365	52	PSMF1	proteasome inhibitor subunit 1
1366	52	TPRG1L	tumor protein p63 regulated 1 like
1367	52	UBE2K	ubiquitin conjugating enzyme E2 K
1368	52	CNN1	calponin 1
1369	51	ABHD13	abhydrolase domain containing 13
1370	51	LRRTM2	leucine rich repeat transmembrane neuronal 2
1371	51	ADNP2	ADNP homeobox 2
1372	51	PEAK1	pseudopodium enriched atypical kinase 1
1373	51	CHD9	chromodomain helicase DNA binding protein 9
1374	51	LYZL4	lysozyme like 4
1375	51	DICER1	dicer 1, ribonuclease III
1376	51	XPO4	exportin 4
1377	51	CCNYL1	cyclin Y like 1
1378	51	FAM161A	FAM161A, centrosomal protein
1379	51	RGPD6	RANBP2-like and GRIP domain containing 6
1380	51	TP53INP1	tumor protein p53 inducible nuclear protein 1
1381	51	IFFO2	intermediate filament family orphan 2
1382	51	PTEN	phosphatase and tensin homolog
1383	51	WDR47	WD repeat domain 47
1384	51	SMYD5	SMYD family member 5
1385	51	C14orf180	chromosome 14 open reading frame 180
1386	51	MCRIP1	MAPK regulated corepressor interacting protein 1
1387	51	C11orf68	chromosome 11 open reading frame 68
1388	51	FAM84B	family with sequence similarity 84 member B
1389	51	KARS	lysyl-tRNA synthetase
1390	51	ANKRD34A	ankyrin repeat domain 34A
1391	51	NSD2	nuclear receptor binding SET domain protein 2
1392	51	ZNF224	zinc finger protein 224
1393	51	PXMP4	peroxisomal membrane protein 4
1394	51	DUSP9	dual specificity phosphatase 9
1395	51	GTPBP1	GTP binding protein 1
1396	50	SEC22C	SEC22 homolog C, vesicle trafficking protein
1397	50	ALDH6A1	aldehyde dehydrogenase 6 family member A1
1398	50	CSF1	colony stimulating factor 1
1399	50	CLASP1	cytoplasmic linker associated protein 1
1400	50	ANKRD13D	ankyrin repeat domain 13D
1401	50	RRAGA	Ras related GTP binding A
1402	50	KHNYN	KH and NYN domain containing
1403	50	PMM1	phosphomannomutase 1
1404	50	SENP2	SUMO specific peptidase 2
1405	50	MMP19	matrix metallopeptidase 19
1406	50	DYRK2	dual specificity tyrosine phosphorylation regulated kinase 2
1407	50	TK2	thymidine kinase 2, mitochondrial
1408	50	PCNX1	pecanex 1
1409	50	SNRPA1	small nuclear ribonucleoprotein polypeptide A'
1410	50	TRPC1	transient receptor potential cation channel subfamily C member 1
1411	50	CASC1	cancer susceptibility 1
1412	50	RGS5	regulator of G protein signaling 5
1413	50	OTUD6A	OTU deubiquitinase 6A
1414	50	KIF16B	kinesin family member 16B
1415	50	CENPN	centromere protein N
1416	50	OGFOD3	2-oxoglutarate and iron dependent oxygenase domain containing 3

## Sheet: miR-22-3p
Rank	Target Score	Gene Symbol	Gene Name
1	100	GRM5	glutamate metabotropic receptor 5
2	99	FUT9	fucosyltransferase 9
3	97	ESR1	estrogen receptor 1
4	97	ELOVL6	ELOVL fatty acid elongase 6
5	97	EMILIN3	elastin microfibril interfacer 3
6	97	LAMC1	laminin subunit gamma 1
7	97	NET1	neuroepithelial cell transforming 1
8	96	PDSS1	decaprenyl diphosphate synthase subunit 1
9	96	RCOR1	REST corepressor 1
10	96	DDIT4	DNA damage inducible transcript 4
11	96	LIN7C	lin-7 homolog C, crumbs cell polarity complex component
12	96	WDR82	WD repeat domain 82
13	96	IL17RD	interleukin 17 receptor D
14	95	PHF8	PHD finger protein 8
15	95	FRAT2	FRAT2, WNT signaling pathway regulator
16	95	ERBB3	erb-b2 receptor tyrosine kinase 3
17	95	PLCXD3	phosphatidylinositol specific phospholipase C X domain containing 3
18	94	H3F3B	H3 histone family member 3B
19	94	SIRT1	sirtuin 1
20	94	RPS6KC1	ribosomal protein S6 kinase C1
21	94	LRRC1	leucine rich repeat containing 1
22	94	NLRP3	NLR family pyrin domain containing 3
23	94	ANKRD13A	ankyrin repeat domain 13A
24	94	GATM	glycine amidinotransferase
25	94	CARMIL1	capping protein regulator and myosin 1 linker 1
26	94	TP53INP1	tumor protein p53 inducible nuclear protein 1
27	94	ZBTB39	zinc finger and BTB domain containing 39
28	93	PPM1K	protein phosphatase, Mg2+/Mn2+ dependent 1K
29	93	AKT3	AKT serine/threonine kinase 3
30	93	RAB5B	RAB5B, member RAS oncogene family
31	93	MTHFR	methylenetetrahydrofolate reductase
32	93	C5orf24	chromosome 5 open reading frame 24
33	93	GABBR2	gamma-aminobutyric acid type B receptor subunit 2
34	93	CLIP2	CAP-Gly domain containing linker protein 2
35	93	HOXA4	homeobox A4
36	93	CCDC47	coiled-coil domain containing 47
37	93	CYTH3	cytohesin 3
38	92	PRRC2C	proline rich coiled-coil 2C
39	92	RSBN1	round spermatid basic protein 1
40	92	RBM15	RNA binding motif protein 15
41	91	SNRK	SNF related kinase
42	91	KLF6	Kruppel like factor 6
43	91	SESN1	sestrin 1
44	91	MAX	MYC associated factor X
45	91	RFXANK	regulatory factor X associated ankyrin containing protein
46	91	SEPHS1	selenophosphate synthetase 1
47	91	MSL2	MSL complex subunit 2
48	91	KCNK10	potassium two pore domain channel subfamily K member 10
49	90	CIITA	class II major histocompatibility complex transactivator
50	90	STYX	serine/threonine/tyrosine interacting protein
51	90	ZCCHC14	zinc finger CCHC-type containing 14
52	90	KHNYN	KH and NYN domain containing
53	90	CLIC4	chloride intracellular channel 4
54	90	KIAA0040	KIAA0040
55	90	YARS	tyrosyl-tRNA synthetase
56	90	BCL9	BCL9, transcription coactivator
57	89	CACUL1	CDK2 associated cullin domain 1
58	89	ZDHHC16	zinc finger DHHC-type containing 16
59	89	POGK	pogo transposable element derived with KRAB domain
60	89	MAPK14	mitogen-activated protein kinase 14
61	89	TRIB2	tribbles pseudokinase 2
62	89	SPTY2D1	SPT2 chromatin protein domain containing 1
63	88	KIRREL3	kirre like nephrin family adhesion molecule 3
64	88	TRUB1	TruB pseudouridine synthase family member 1
65	88	FAM49B	family with sequence similarity 49 member B
66	88	SLC16A14	solute carrier family 16 member 14
67	88	CD80	CD80 molecule
68	88	GSTM2	glutathione S-transferase mu 2
69	88	BTG1	BTG anti-proliferation factor 1
70	88	PRCP	prolylcarboxypeptidase
71	87	C5orf67	chromosome 5 open reading frame 67
72	87	SYNE1	spectrin repeat containing nuclear envelope protein 1
73	87	ARRB1	arrestin beta 1
74	87	CAV3	caveolin 3
75	87	PRPF38A	pre-mRNA processing factor 38A
76	87	MTF1	metal regulatory transcription factor 1
77	87	PAIP2B	poly(A) binding protein interacting protein 2B
78	87	PROX1	prospero homeobox 1
79	87	PDIK1L	PDLIM1 interacting kinase 1 like
80	87	KDM6B	lysine demethylase 6B
81	87	BRWD3	bromodomain and WD repeat domain containing 3
82	87	NAA20	N(alpha)-acetyltransferase 20, NatB catalytic subunit
83	87	WWC2	WW and C2 domain containing 2
84	87	LRRC73	leucine rich repeat containing 73
85	86	HOMER1	homer scaffold protein 1
86	86	EPB41L2	erythrocyte membrane protein band 4.1 like 2
87	86	OGN	osteoglycin
88	86	CHD9	chromodomain helicase DNA binding protein 9
89	86	SMAP1	small ArfGAP 1
90	86	HIPK1	homeodomain interacting protein kinase 1
91	86	ASB6	ankyrin repeat and SOCS box containing 6
92	86	MTHFD2	methylenetetrahydrofolate dehydrogenase (NADP+ dependent) 2, methenyltetrahydrofolate cyclohydrolase
93	86	ZFYVE9	zinc finger FYVE-type containing 9
94	85	MECP2	methyl-CpG binding protein 2
95	85	RASSF10	Ras association domain family member 10
96	85	IKZF4	IKAROS family zinc finger 4
97	85	LRP12	LDL receptor related protein 12
98	85	NUSAP1	nucleolar and spindle associated protein 1
99	85	TNRC6B	trinucleotide repeat containing 6B
100	85	C6orf62	chromosome 6 open reading frame 62
101	84	MAT2A	methionine adenosyltransferase 2A
102	84	FBXW7	F-box and WD repeat domain containing 7
103	84	UGCG	UDP-glucose ceramide glucosyltransferase
104	84	COA7	cytochrome c oxidase assembly factor 7 (putative)
105	84	STK39	serine/threonine kinase 39
106	84	UNK	unk zinc finger
107	84	RUFY2	RUN and FYVE domain containing 2
108	84	TACR3	tachykinin receptor 3
109	83	NRAS	NRAS proto-oncogene, GTPase
110	83	SLC6A17	solute carrier family 6 member 17
111	83	EP300	E1A binding protein p300
112	83	DEUP1	deuterosome assembly protein 1
113	83	KCNAB1	potassium voltage-gated channel subfamily A member regulatory beta subunit 1
114	83	MTMR2	myotubularin related protein 2
115	83	NYAP2	neuronal tyrosine-phosphorylated phosphoinositide-3-kinase adaptor 2
116	83	TMEM199	transmembrane protein 199
117	83	PDS5A	PDS5 cohesin associated factor A
118	82	HERPUD2	HERPUD family member 2
119	82	PPP1R15B	protein phosphatase 1 regulatory subunit 15B
120	82	NUS1	NUS1, dehydrodolichyl diphosphate synthase subunit
121	82	MAP2K4	mitogen-activated protein kinase kinase 4
122	82	H3F3C	H3 histone family member 3C
123	82	EPC1	enhancer of polycomb homolog 1
124	81	INPP5B	inositol polyphosphate-5-phosphatase B
125	81	C17orf58	chromosome 17 open reading frame 58
126	81	TNKS2	tankyrase 2
127	81	STAG2	stromal antigen 2
128	81	EMX2	empty spiracles homeobox 2
129	81	TET2	tet methylcytosine dioxygenase 2
130	81	TMSB15B	thymosin beta 15B
131	81	CENPV	centromere protein V
132	81	CCN1	cellular communication network factor 1
133	81	DAGLA	diacylglycerol lipase alpha
134	81	CREB1	cAMP responsive element binding protein 1
135	80	GIGYF2	GRB10 interacting GYF protein 2
136	80	RGS2	regulator of G protein signaling 2
137	80	ODF1	outer dense fiber of sperm tails 1
138	80	SOCS2	suppressor of cytokine signaling 2
139	80	ELF5	E74 like ETS transcription factor 5
140	80	TRIM66	tripartite motif containing 66
141	80	ARPC5	actin related protein 2/3 complex subunit 5
142	80	SLFN5	schlafen family member 5
143	80	BATF3	basic leucine zipper ATF-like transcription factor 3
144	80	NPAS3	neuronal PAS domain protein 3
145	80	MED28	mediator complex subunit 28
146	79	ANGEL2	angel homolog 2
147	79	SV2A	synaptic vesicle glycoprotein 2A
148	79	WRNIP1	Werner helicase interacting protein 1
149	79	TPM3	tropomyosin 3
150	79	SEC23B	Sec23 homolog B, coat complex II component
151	79	CPEB1	cytoplasmic polyadenylation element binding protein 1
152	78	EEF2K	eukaryotic elongation factor 2 kinase
153	78	RXFP2	relaxin family peptide receptor 2
154	78	CBL	Cbl proto-oncogene
155	78	CTIF	cap binding complex dependent translation initiation factor
156	78	NFYA	nuclear transcription factor Y subunit alpha
157	78	CNKSR2	connector enhancer of kinase suppressor of Ras 2
158	78	ZNF706	zinc finger protein 706
159	78	GLIS2	GLIS family zinc finger 2
160	78	KAT6A	lysine acetyltransferase 6A
161	78	NECAP1	NECAP endocytosis associated 1
162	78	CDX2	caudal type homeobox 2
163	77	BTBD10	BTB domain containing 10
164	77	UBE2N	ubiquitin conjugating enzyme E2 N
165	77	HTR3A	5-hydroxytryptamine receptor 3A
166	77	ARHGEF26	Rho guanine nucleotide exchange factor 26
167	77	N4BP2	NEDD4 binding protein 2
168	77	NDEL1	nudE neurodevelopment protein 1 like 1
169	77	NEFM	neurofilament medium
170	77	TRPM7	transient receptor potential cation channel subfamily M member 7
171	77	VEZF1	vascular endothelial zinc finger 1
172	77	TRIM13	tripartite motif containing 13
173	76	EIF4EBP3	eukaryotic translation initiation factor 4E binding protein 3
174	76	WDR33	WD repeat domain 33
175	76	ARSD	arylsulfatase D
176	76	SFXN1	sideroflexin 1
177	76	PURB	purine rich element binding protein B
178	76	COPS7B	COP9 signalosome subunit 7B
179	76	TIAM1	T cell lymphoma invasion and metastasis 1
180	76	MAGI2	membrane associated guanylate kinase, WW and PDZ domain containing 2
181	76	FBN2	fibrillin 2
182	76	DUSP10	dual specificity phosphatase 10
183	76	PPARA	peroxisome proliferator activated receptor alpha
184	76	FBXO41	F-box protein 41
185	76	RNF44	ring finger protein 44
186	76	FNBP4	formin binding protein 4
187	75	HOMER3	homer scaffold protein 3
188	75	FBXO45	F-box protein 45
189	75	PRKAR2A	protein kinase cAMP-dependent type II regulatory subunit alpha
190	75	RIC8B	RIC8 guanine nucleotide exchange factor B
191	75	CTDSPL2	CTD small phosphatase like 2
192	75	VXN	vexin
193	75	PRDM11	PR/SET domain 11
194	75	LZIC	leucine zipper and CTNNBIP1 domain containing
195	74	WASF1	WAS protein family member 1
196	74	DPM2	dolichyl-phosphate mannosyltransferase subunit 2, regulatory
197	74	CSF1R	colony stimulating factor 1 receptor
198	74	ZNF609	zinc finger protein 609
199	74	BCL9L	BCL9 like
200	73	NCMAP	non-compact myelin associated protein
201	73	SP1	Sp1 transcription factor
202	73	IL13RA1	interleukin 13 receptor subunit alpha 1
203	73	KDM3A	lysine demethylase 3A
204	73	CCNT2	cyclin T2
205	73	SLC9A5	solute carrier family 9 member A5
206	73	FBXL19	F-box and leucine rich repeat protein 19
207	73	DNM3	dynamin 3
208	73	SP100	SP100 nuclear antigen
209	73	TPI1	triosephosphate isomerase 1
210	73	ARID3B	AT-rich interaction domain 3B
211	73	KCTD10	potassium channel tetramerization domain containing 10
212	73	USP37	ubiquitin specific peptidase 37
213	72	RAPGEFL1	Rap guanine nucleotide exchange factor like 1
214	72	PTGS1	prostaglandin-endoperoxide synthase 1
215	72	ATXN1	ataxin 1
216	72	DPY30	dpy-30, histone methyltransferase complex regulatory subunit
217	72	MPZL3	myelin protein zero like 3
218	72	KCNH1	potassium voltage-gated channel subfamily H member 1
219	72	STOX2	storkhead box 2
220	72	GLIPR2	GLI pathogenesis related 2
221	72	RGP1	RGP1 homolog, RAB6A GEF complex partner 1
222	72	PHACTR2	phosphatase and actin regulator 2
223	71	AGBL5	ATP/GTP binding protein like 5
224	71	SMG7	SMG7, nonsense mediated mRNA decay factor
225	71	SLC9A6	solute carrier family 9 member A6
226	71	IL6R	interleukin 6 receptor
227	71	ARFIP2	ADP ribosylation factor interacting protein 2
228	71	NAV1	neuron navigator 1
229	71	TYRO3	TYRO3 protein tyrosine kinase
230	71	TAGLN	transgelin
231	71	MLKL	mixed lineage kinase domain like pseudokinase
232	71	CCNJL	cyclin J like
233	71	KAT6B	lysine acetyltransferase 6B
234	71	APCDD1L	APC down-regulated 1 like
235	70	GPSM2	G protein signaling modulator 2
236	70	TGFBR1	transforming growth factor beta receptor 1
237	70	GNB4	G protein subunit beta 4
238	70	PAFAH1B2	platelet activating factor acetylhydrolase 1b catalytic subunit 2
239	70	CNOT6L	CCR4-NOT transcription complex subunit 6 like
240	70	MICOS13	mitochondrial contact site and cristae organizing system subunit 13
241	70	ZNRF2	zinc and ring finger 2
242	70	ZNHIT3	zinc finger HIT-type containing 3
243	69	MFN1	mitofusin 1
244	69	APBB2	amyloid beta precursor protein binding family B member 2
245	69	OTUD6B	OTU domain containing 6B
246	69	TMEM155	transmembrane protein 155
247	69	PHLPP1	PH domain and leucine rich repeat protein phosphatase 1
248	69	DISC1	DISC1 scaffold protein
249	68	USP46	ubiquitin specific peptidase 46
250	68	ARHGEF12	Rho guanine nucleotide exchange factor 12
251	68	SMLR1	small leucine rich protein 1
252	68	PRRC1	proline rich coiled-coil 1
253	68	GUCD1	guanylyl cyclase domain containing 1
254	68	ACER3	alkaline ceramidase 3
255	68	ARIH1	ariadne RBR E3 ubiquitin protein ligase 1
256	68	NUDT4	nudix hydrolase 4
257	68	ANXA13	annexin A13
258	68	LRCH1	leucine rich repeats and calponin homology domain containing 1
259	68	MIEF2	mitochondrial elongation factor 2
260	68	SLC7A2	solute carrier family 7 member 2
261	67	INO80E	INO80 complex subunit E
262	67	PALD1	phosphatase domain containing paladin 1
263	67	NTNG1	netrin G1
264	67	SNAI1	snail family transcriptional repressor 1
265	1900-03-07	FAS	Fas cell surface death receptor
266	67	ACVR2B	activin A receptor type 2B
267	67	FGD6	FYVE, RhoGEF and PH domain containing 6
268	67	MON2	MON2 homolog, regulator of endosome-to-Golgi trafficking
269	67	PRCD	photoreceptor disc component
270	67	DPF2	double PHD fingers 2
271	66	HDAC4	histone deacetylase 4
272	66	PDE5A	phosphodiesterase 5A
273	66	GOLGA1	golgin A1
274	66	TGM6	transglutaminase 6
275	66	UTP18	UTP18, small subunit processome component
276	66	SH3KBP1	SH3 domain containing kinase binding protein 1
277	66	AMOT	angiomotin
278	66	KCNE5	potassium voltage-gated channel subfamily E regulatory subunit 5
279	66	SLC30A8	solute carrier family 30 member 8
280	66	PTPN2	protein tyrosine phosphatase, non-receptor type 2
281	66	PTEN	phosphatase and tensin homolog
282	65	ETS2	ETS proto-oncogene 2, transcription factor
283	65	SLC26A9	solute carrier family 26 member 9
284	65	TJAP1	tight junction associated protein 1
285	65	HMCN1	hemicentin 1
286	65	GALNT17	polypeptide N-acetylgalactosaminyltransferase 17
287	65	ENO1	enolase 1
288	65	CCNI2	cyclin I family member 2
289	65	MAPK8IP3	mitogen-activated protein kinase 8 interacting protein 3
290	65	MXD1	MAX dimerization protein 1
291	65	TUB	tubby bipartite transcription factor
292	65	PRDM16	PR/SET domain 16
293	65	EMP1	epithelial membrane protein 1
294	64	PDE1A	phosphodiesterase 1A
295	64	KALRN	kalirin RhoGEF kinase
296	64	PIP4K2B	phosphatidylinositol-5-phosphate 4-kinase type 2 beta
297	64	PRMT2	protein arginine methyltransferase 2
298	64	ZNF407	zinc finger protein 407
299	64	AMMECR1L	AMMECR1 like
300	64	MVB12B	multivesicular body subunit 12B
301	64	FAM53C	family with sequence similarity 53 member C
302	64	CCDC157	coiled-coil domain containing 157
303	64	GPR107	G protein-coupled receptor 107
304	64	GALNT3	polypeptide N-acetylgalactosaminyltransferase 3
305	64	ELAVL1	ELAV like RNA binding protein 1
306	64	DCAF1	DDB1 and CUL4 associated factor 1
307	64	FGFR1OP2	FGFR1 oncogene partner 2
308	64	ASB14	ankyrin repeat and SOCS box containing 14
309	63	KIAA1211L	KIAA1211 like
310	63	FMNL2	formin like 2
311	63	SLC24A2	solute carrier family 24 member 2
312	63	MDC1	mediator of DNA damage checkpoint 1
313	63	TSPOAP1	TSPO associated protein 1
314	63	NEMP2	nuclear envelope integral membrane protein 2
315	63	CDH5	cadherin 5
316	63	RCC2	regulator of chromosome condensation 2
317	63	VASP	vasodilator stimulated phosphoprotein
318	63	LHX6	LIM homeobox 6
319	63	EDC3	enhancer of mRNA decapping 3
320	62	TRIOBP	TRIO and F-actin binding protein
321	62	MTDH	metadherin
322	62	PALM	paralemmin
323	62	DGKQ	diacylglycerol kinase theta
324	62	MECOM	MDS1 and EVI1 complex locus
325	62	DNAJB5	DnaJ heat shock protein family (Hsp40) member B5
326	62	RAPGEF3	Rap guanine nucleotide exchange factor 3
327	62	KCNJ13	potassium voltage-gated channel subfamily J member 13
328	62	MYCBP	MYC binding protein
329	62	RIMS4	regulating synaptic membrane exocytosis 4
330	62	TSPAN15	tetraspanin 15
331	62	WEE1	WEE1 G2 checkpoint kinase
332	61	SKI	SKI proto-oncogene
333	61	TTYH3	tweety family member 3
334	61	ATPSCKMT	ATP synthase c subunit lysine N-methyltransferase
335	61	GPR132	G protein-coupled receptor 132
336	61	HUNK	hormonally up-regulated Neu-associated kinase
337	61	GPBP1	GC-rich promoter binding protein 1
338	61	RPL13	ribosomal protein L13
339	61	PRELID2	PRELI domain containing 2
340	61	BAGE2	BAGE family member 2
341	61	CCDC85C	coiled-coil domain containing 85C
342	61	CDKN2C	cyclin dependent kinase inhibitor 2C
343	61	LYST	lysosomal trafficking regulator
344	61	ULBP3	UL16 binding protein 3
345	61	DUSP18	dual specificity phosphatase 18
346	61	UNC5D	unc-5 netrin receptor D
347	60	PKHD1	PKHD1, fibrocystin/polyductin
348	60	TTL	tubulin tyrosine ligase
349	60	EFR3B	EFR3 homolog B
350	60	MOB1B	MOB kinase activator 1B
351	60	MR1	major histocompatibility complex, class I-related
352	60	NEGR1	neuronal growth regulator 1
353	60	GTF2B	general transcription factor IIB
354	60	DGKE	diacylglycerol kinase epsilon
355	60	PLBD2	phospholipase B domain containing 2
356	60	SRSF10	serine and arginine rich splicing factor 10
357	60	VSNL1	visinin like 1
358	60	STN1	STN1, CST complex subunit
359	60	WDR26	WD repeat domain 26
360	60	CLPB	ClpB homolog, mitochondrial AAA ATPase chaperonin
361	60	RP2	RP2, ARL3 GTPase activating protein
362	59	ABHD13	abhydrolase domain containing 13
363	59	ZNF618	zinc finger protein 618
364	59	NT5E	5'-nucleotidase ecto
365	59	NCOA1	nuclear receptor coactivator 1
366	59	ERCC2	ERCC excision repair 2, TFIIH core complex helicase subunit
367	59	TLR8	toll like receptor 8
368	59	PSEN1	presenilin 1
369	59	ULBP1	UL16 binding protein 1
370	59	FMN1	formin 1
371	58	OPN5	opsin 5
372	58	HEY2	hes related family bHLH transcription factor with YRPW motif 2
373	58	IPO7	importin 7
374	58	PCGF5	polycomb group ring finger 5
375	58	ARHGAP45	Rho GTPase activating protein 45
376	58	SNX18	sorting nexin 18
377	58	KAT7	lysine acetyltransferase 7
378	58	CDK13	cyclin dependent kinase 13
379	58	OSM	oncostatin M
380	58	SUGT1	SGT1 homolog, MIS12 kinetochore complex assembly cochaperone
381	58	MGAT3	mannosyl (beta-1,4-)-glycoprotein beta-1,4-N-acetylglucosaminyltransferase
382	57	RMDN3	regulator of microtubule dynamics 3
383	57	PTP4A3	protein tyrosine phosphatase type IVA, member 3
384	57	RIOK2	RIO kinase 2
385	57	ADAT2	adenosine deaminase, tRNA specific 2
386	57	ELMSAN1	ELM2 and Myb/SANT domain containing 1
387	57	SCYL3	SCY1 like pseudokinase 3
388	57	PHC1	polyhomeotic homolog 1
389	57	DGCR8	DGCR8, microprocessor complex subunit
390	57	ESS2	ess-2 splicing factor homolog
391	57	FBXO46	F-box protein 46
392	57	SFXN3	sideroflexin 3
393	57	KLHDC8B	kelch domain containing 8B
394	57	WNT5A	Wnt family member 5A
395	57	ZMYM4	zinc finger MYM-type containing 4
396	56	UHRF2	ubiquitin like with PHD and ring finger domains 2
397	56	CEBPD	CCAAT enhancer binding protein delta
398	56	YWHAZ	tyrosine 3-monooxygenase/tryptophan 5-monooxygenase activation protein zeta
399	56	IL27RA	interleukin 27 receptor subunit alpha
400	56	LPP	LIM domain containing preferred translocation partner in lipoma
401	56	FTL	ferritin light chain
402	56	CACNA1E	calcium voltage-gated channel subunit alpha1 E
403	56	USP44	ubiquitin specific peptidase 44
404	56	C12orf66	chromosome 12 open reading frame 66
405	56	TRABD2B	TraB domain containing 2B
406	56	C6orf201	chromosome 6 open reading frame 201
407	56	FBXO34	F-box protein 34
408	56	DPP10	dipeptidyl peptidase like 10
409	56	BTBD9	BTB domain containing 9
410	56	ALG9	ALG9, alpha-1,2-mannosyltransferase
411	56	EDA	ectodysplasin A
412	56	IL1RL1	interleukin 1 receptor like 1
413	56	UBE2K	ubiquitin conjugating enzyme E2 K
414	56	PCLO	piccolo presynaptic cytomatrix protein
415	56	DSE	dermatan sulfate epimerase
416	56	GNAI3	G protein subunit alpha i3
417	56	MICALCL	MICAL C-terminal like
418	55	EIF4EBP2	eukaryotic translation initiation factor 4E binding protein 2
419	55	RYR1	ryanodine receptor 1
420	55	CNTNAP3	contactin associated protein like 3
421	55	SZRD1	SUZ RNA binding domain containing 1
422	55	CIDEC	cell death inducing DFFA like effector c
423	55	SH3PXD2A	SH3 and PX domains 2A
424	55	DNAJC27	DnaJ heat shock protein family (Hsp40) member C27
425	54	SLC45A4	solute carrier family 45 member 4
426	54	ADCY6	adenylate cyclase 6
427	54	OPRL1	opioid related nociceptin receptor 1
428	54	CCDC97	coiled-coil domain containing 97
429	54	SLC6A1	solute carrier family 6 member 1
430	54	FBRS	fibrosin
431	54	HTT	huntingtin
432	54	CD207	CD207 molecule
433	54	STK26	serine/threonine kinase 26
434	54	UNC119B	unc-119 lipid binding chaperone B
435	54	NPNT	nephronectin
436	54	TRNAU1AP	tRNA selenocysteine 1 associated protein 1
437	54	GHRHR	growth hormone releasing hormone receptor
438	54	RPGR	retinitis pigmentosa GTPase regulator
439	54	ERBB4	erb-b2 receptor tyrosine kinase 4
440	54	MFGE8	milk fat globule-EGF factor 8 protein
441	54	THAP11	THAP domain containing 11
442	54	DUSP13	dual specificity phosphatase 13
443	53	VPS53	VPS53, GARP complex subunit
444	53	WARS2	tryptophanyl tRNA synthetase 2, mitochondrial
445	53	PTPN1	protein tyrosine phosphatase, non-receptor type 1
446	53	SNAP91	synaptosome associated protein 91
447	53	CHD7	chromodomain helicase DNA binding protein 7
448	53	SPOCK1	SPARC (osteonectin), cwcv and kazal like domains proteoglycan 1
449	53	CENPBD1	CENPB DNA-binding domain containing 1
450	53	SMAD4	SMAD family member 4
451	53	LOC100132813	uncharacterized LOC100132813
452	53	TRAPPC2L	trafficking protein particle complex 2 like
453	53	HGSNAT	heparan-alpha-glucosaminide N-acetyltransferase
454	53	ATG4B	autophagy related 4B cysteine peptidase
455	53	TNFRSF13B	TNF receptor superfamily member 13B
456	52	CHRNA2	cholinergic receptor nicotinic alpha 2 subunit
457	52	SNX8	sorting nexin 8
458	52	PPP1R3B	protein phosphatase 1 regulatory subunit 3B
459	52	PNISR	PNN interacting serine and arginine rich protein
460	52	APOA5	apolipoprotein A5
461	52	FIBCD1	fibrinogen C domain containing 1
462	52	CNTNAP3B	contactin associated protein like 3B
463	52	SMPD1	sphingomyelin phosphodiesterase 1
464	52	PHF23	PHD finger protein 23
465	52	NTRK2	neurotrophic receptor tyrosine kinase 2
466	52	MAP3K13	mitogen-activated protein kinase kinase kinase 13
467	52	ICA1L	islet cell autoantigen 1 like
468	52	PENK	proenkephalin
469	52	B4GALT5	beta-1,4-galactosyltransferase 5
470	52	ATP5IF1	ATP synthase inhibitory factor subunit 1
471	52	RAB26	RAB26, member RAS oncogene family
472	52	PLAGL2	PLAG1 like zinc finger 2
473	51	PSD4	pleckstrin and Sec7 domain containing 4
474	51	ATG2B	autophagy related 2B
475	51	VAPB	VAMP associated protein B and C
476	51	CDC5L	cell division cycle 5 like
477	51	TNFRSF10D	TNF receptor superfamily member 10d
478	51	ADCK2	aarF domain containing kinase 2
479	51	CCNA2	cyclin A2
480	51	ZNF704	zinc finger protein 704
481	51	SLC30A4	solute carrier family 30 member 4
482	51	KIAA0355	KIAA0355
483	51	KIF24	kinesin family member 24
484	51	NUF2	NDC80 kinetochore complex component NUF2
485	51	CD302	CD302 molecule
486	51	TRIP11	thyroid hormone receptor interactor 11
487	51	MGAT5	alpha-1,6-mannosylglycoprotein 6-beta-N-acetylglucosaminyltransferase
488	51	CNGA2	cyclic nucleotide gated channel alpha 2
489	51	ZNF451	zinc finger protein 451
490	51	TP53	tumor protein p53
491	51	CSMD2	CUB and Sushi multiple domains 2
492	51	RAB3C	RAB3C, member RAS oncogene family
493	51	PRDM4	PR/SET domain 4
494	51	TTC9	tetratricopeptide repeat domain 9
495	51	LY75-CD302	LY75-CD302 readthrough
496	51	CDCA7L	cell division cycle associated 7 like
497	51	KLF7	Kruppel like factor 7
498	50	MLLT1	MLLT1, super elongation complex subunit
499	50	FURIN	furin, paired basic amino acid cleaving enzyme
500	50	VIT	vitrin
501	50	SLC9A1	solute carrier family 9 member A1
502	50	PABPC4L	poly(A) binding protein cytoplasmic 4 like
503	50	PADI2	peptidyl arginine deiminase 2
504	50	CTSC	cathepsin C
505	50	PCNP	PEST proteolytic signal containing nuclear protein
506	50	GUK1	guanylate kinase 1
507	50	CHST2	carbohydrate sulfotransferase 2
508	50	TSPAN33	tetraspanin 33
509	50	JARID2	jumonji and AT-rich interaction domain containing 2
